# Supplementary material for: Fis Regulates Type III Secretion System by Influencing the Transcription of exsA in Pseudomonas aeruginosa Strain PA14
Source: Front Microbiol. 2017 Apr 19;8:669. doi: 10.3389/fmicb.2017.00669 (PMC5395579; doi:10.3389/fmicb.2017.00669)
Supplement: Table S2 — PA14 Transcriptome analysis: differentially expressed genes. [file Table2.XLS]

geneID	geneLength	PA14-Expression	PA4853_Tn-Expression	PA14-RPKM	PA4853_Tn-RPKM	log2 Ratio(PA4853_Tn/PA14)	Up-Down-Regulation(PA4853_Tn/PA14)	P-value	FDR	PAO1	UCBPP-PA14_old_locus_tag	PAO1_Gene_Name	KEGG Orthology	GO Component	GO Function	GO Process	Blast nr
PA14_RS26230	324	259	8568	91.7731013181771	3339.7356627288	5.18551874699015	Up	4.88498e-14	4.2079389122807e-13	PA4853	PA14_64190	fis	K03557|1|5e-55|216|paeo:M801_4888|Fis family transcriptional regulator, factor for inversion stimulation protein	-	GO:0003676//nucleic acid binding;GO:0001071//nucleic acid binding transcription factor activity	GO:0006351//transcription, DNA-templated	gi|489212346|ref|WP_003121116.1|/4.74358e-54/MULTISPECIES: Fis family transcriptional regulator [Pseudomonas]
PA14_RS01705	351	73	511	23.876815192968	183.8617672543	2.94493919198404	Up	0	0	PA0320	PA14_04180	PA0320	-	-	-	-	gi|476646471|gb|EMZ52823.1|/1.80425e-45/TIGR00156 family protein [Pseudomonas aeruginosa str. Stone 130]
PA14_RS29575	858	69	373	9.23256677137802	54.9033937620251	2.57209163340351	Up	0	0	PA5506	PA14_72650	PA5506	K19337|1|1e-06|57.4|wci:WS105_0013|RpiR family transcriptional regulator, carbohydrate utilization regulator	-	-	-	gi|953159563|gb|KRU80632.1|/2.10763e-148/RpiR family transcriptional regulator [Pseudomonas aeruginosa]
PA14_RS09225	441	194	944	50.5037695694704	270.340461808951	2.42031447710116	Up	4.83836e-13	3.78587212749004e-12	PA3205	PA14_22740	PA3205	-	-	-	-	gi|730255711|ref|WP_033956786.1|/1.05758e-53/hypothetical protein [Pseudomonas aeruginosa]
PA14_RS29580	654	96	465	16.8521043262169	89.7951439655129	2.41370867520068	Up	0	0	PA5507	PA14_72660	PA5507	K09020|1|7e-50|200|rde:RD1_1500|ureidoacrylate peracid hydrolase [EC:3.5.1.110]	-	-	-	gi|532136747|gb|EQL44074.1|/5.46893e-122/isochorismatase [Pseudomonas aeruginosa VRFPA03]
PA14_RS07815	594	77	319	14.8821245380828	67.8237634587781	2.18821034299641	Up	0	0	PA3446	PA14_19530	PA3446	K00299|1|9e-104|379|paeo:M801_3434|FMN reductase [EC:1.5.1.38]	-	GO:0016646//oxidoreductase activity, acting on the CH-NH group of donors, NAD or NADP as acceptor	GO:0019694//alkanesulfonate metabolic process	gi|489182468|ref|WP_003091915.1|/5.72775e-103/MULTISPECIES: NAD(P)H-dependent FMN reductase [Pseudomonas]
PA14_RS15185	942	93	326	11.3342477146272	43.7063303290259	1.94715361304949	Up	2.88658e-15	2.60854744785276e-14	PA2110	PA14_37310	PA2110	K01457|1|2e-74|282|pen:PSEEN4016|allophanate hydrolase [EC:3.5.1.54];K06350|3|8e-34|147|pdu:PDUR_12025|antagonist of KipI	-	-	-	gi|959883061|ref|WP_058157076.1|/6.57989e-149/allophanate hydrolase [Pseudomonas aeruginosa]
PA14_RS15165	1284	249	858	22.2635788316712	84.3917340362044	1.92241617535791	Up	0	0	PA2114	PA14_37250	PA2114	K08196|1|1e-50|204|sgy:Sgly_1125|MFS transporter, AAHS family, cis,cis-muconate transporter;K08369|2|2e-49|200|dai:Desaci_0964|MFS transporter, putative metabolite:H+ symporter	GO:0031224//intrinsic component of membrane	-	GO:0051234//establishment of localization;GO:0044763	gi|504416697|ref|WP_014603799.1|/0/MULTISPECIES: MFS transporter [Pseudomonas]
PA14_RS21340	1323	243	816	21.0866254387995	77.8947093347824	1.88519710829216	Up	0	0	PA0916	PA14_52420	PA0916	K14441|1|0.0|892|pau:PA14_52420|ribosomal protein S12 methylthiotransferase [EC:2.8.4.4]	GO:0030529//ribonucleoprotein complex	GO:0046914//transition metal ion binding;GO:0051536//iron-sulfur cluster binding;GO:0003824//catalytic activity	GO:0018197//peptidyl-aspartic acid modification;GO:0016070//RNA metabolic process	gi|489211937|ref|WP_003120722.1|/0/ribosomal protein S12 methylthiotransferase RimO [Pseudomonas aeruginosa]
PA14_RS29585	1332	175	586	15.0832343291379	55.5611258902758	1.88113001251637	Up	3.20854e-13	2.59680187912088e-12	PA5508	PA14_72690	PA5508	K01915|1|0.0|836|paes:SCV20265_6242|glutamine synthetase [EC:6.3.1.2]	-	-	-	gi|560110632|emb|CDH80620.1|/0/glutamine synthetase [Pseudomonas aeruginosa MH27]
PA14_RS22320	738	277	919	43.0907508402327	157.266708036881	1.86776315516629	Up	4.15224e-14	3.60840679646018e-13	PA0731	PA14_54820	PA0731	-	-	-	-	gi|489232648|ref|WP_003140965.1|/2.57664e-127/hypothetical protein [Pseudomonas aeruginosa]
PA14_RS20635	882	1369	4529	178.195001393312	648.502092972848	1.86365436271865	Up	6.2279e-12	4.01035921311475e-11	PA1048	PA14_50810	PA1048	K03286|1|1e-14|84.3|vcz:VAB027_2855|OmpA-OmpF porin, OOP family	GO:0019867//outer membrane	-	-	gi|959888424|ref|WP_058159960.1|/2.4447e-131/hypothetical protein [Pseudomonas aeruginosa]
PA14_RS15180	714	74	234	11.8985533521766	41.3899872049222	1.7984956238809	Up	0	0	PA2111	PA14_37290	PA2111	K06351|1|3e-35|152|age:AA314_04487|inhibitor of KinA	-	-	-	gi|759374959|ref|WP_043103050.1|/5.66495e-121/allophanate hydrolase [Pseudomonas aeruginosa]
PA14_RS15175	744	76	239	11.7273884608855	40.5697761957263	1.79052356446361	Up	0	0	PA2112	PA14_37270	PA2112	K07160|1|3e-116|421|pau:PA14_37270|UPF0271 protein	-	-	GO:0044238	gi|404533771|gb|EKA43567.1|/2.30685e-115/LamB/YcsF family protein [Pseudomonas aeruginosa CI27]
PA14_RS21380	375	25	78	7.65366404815685	26.268845212724	1.77913029901397	Up	7.27248e-09	3.43070073338671e-08	PA0908	PA14_52510	PA0908	-	-	-	-	gi|489237326|ref|WP_003145591.1|/6.64636e-40/hypothetical protein [Pseudomonas aeruginosa]
PA14_RS03290	495	718	2232	166.525175350807	569.464476639471	1.77386554793258	Up	5.83978e-13	4.52736628421053e-12	PA0633	PA14_08210	PA0633	-	-	-	-	gi|5725174|dbj|BAA83172.1|/2.42683e-90/VF2 [Pseudomonas aeruginosa]
PA14_RS03285	288	81	243	32.2888952031617	106.559318020365	1.7225467706476	Up	2.35368e-14	2.06983321791045e-13	-	PA14_08200	-	-	-	-	-	gi|489229043|ref|WP_003137397.1|/3.79951e-51/MULTISPECIES: hypothetical protein [Pseudomonas]
PA14_RS27135	1317	219	654	19.0905743342409	62.7147390964367	1.71594403582335	Up	3.22186e-13	2.60400536625514e-12	PA5030	PA14_66510	PA5030	K08224|1|0.0|641|paeo:M801_5068|MFS transporter, YNFM family, putative membrane transport protein	GO:0016020//membrane	-	GO:0051234//establishment of localization	gi|727769923|ref|WP_033872914.1|/0/membrane protein [Pseudomonas aeruginosa]
PA14_RS13520	915	144	428	18.0676659497473	59.0745363127672	1.70912625488528	Up	6.12844e-14	5.25600705676856e-13	PA2432	PA14_33170	bexR	K18900|1|5e-41|171|apac:S7S_04035|LysR family transcriptional regulator, regulator for bpeEF and oprC;K16135|4|4e-40|168|bac:BamMC406_3120|LysR family transcriptional regulator, transcriptional activator for dmlA	-	GO:0003676//nucleic acid binding;GO:0001071//nucleic acid binding transcription factor activity	GO:0006351//transcription, DNA-templated	gi|489227982|ref|WP_003136351.1|/1.42521e-169/MULTISPECIES: LysR family transcriptional regulator [Pseudomonas]
PA14_RS03320	771	465	1353	69.2403459609521	221.626182111241	1.67844348790758	Up	0	0	PA0639	PA14_08270	PA0639	-	-	-	-	gi|489229049|ref|WP_003137403.1|/2.70036e-154/peptidase P60 [Pseudomonas aeruginosa]
PA14_RS03315	696	367	1066	60.5365238291717	193.430792694268	1.67593973984241	Up	3.76588e-13	3.00658061788618e-12	PA0638	PA14_08260	PA0638	-	-	-	-	gi|489210074|ref|WP_003118922.1|/4.54402e-136/MULTISPECIES: tail protein [Pseudomonas]
PA14_RS07795	639	222	629	39.8852915185639	124.316116218275	1.64008461045562	Up	0	0	PA3450	PA14_19490	PA3450	K00435|1|5e-77|290|gfo:GFO_2536|peroxiredoxin [EC:1.11.1.-];K03665|2|7e-76|286|cgc:Cyagr_1570|GTPase;K03386|3|1e-74|282|maq:Maqu_1410|peroxiredoxin (alkyl hydroperoxide reductase subunit C) [EC:1.11.1.15]	-	GO:0016705//oxidoreductase activity, acting on paired donors, with incorporation or reduction of molecular oxygen	GO:0044710	gi|489182480|ref|WP_003091927.1|/5.28713e-119/MULTISPECIES: peroxidase [Pseudomonas]
PA14_RS15190	477	20	56	4.81362518752003	14.8267953950224	1.62301109709668	Up	4.408e-06	1.6041961704756e-05	PA2109	PA14_37320	PA2109	K08995|1|7e-07|56.2|rmn:TK49_02800|putative membrane protein	-	-	-	gi|557214848|gb|ESQ62721.1|/1.38615e-61/membrane protein [Pseudomonas aeruginosa HB15]
PA14_RS03325	603	344	941	65.4940406110935	197.083360004252	1.58937042795288	Up	4.00568e-13	3.18508320647773e-12	PA0640	PA14_08280	PA0640	-	-	-	-	gi|403250076|gb|EJY63537.1|/2.61303e-106/bacteriophage protein [Pseudomonas aeruginosa CIG1]
PA14_RS03245	504	670	1815	152.617705722175	454.803438464343	1.57532081746442	Up	1.554312e-15	1.41764803467492e-14	PA0623	PA14_08090	PA0623	K06908|1|8e-90|332|paeo:M801_638|uncharacterized protein	-	-	-	gi|799531707|pdb|3J9Q|S/5.88952e-89/Chain S, Atomic Structures Of A Bactericidal Contractile Nanotube In Its Pre- And Post-contraction States
PA14_RS03310	342	220	590	73.8511443243205	217.873069549977	1.56079570065099	Up	3.2685e-13	2.63087459016393e-12	PA0637	PA14_08250	PA0637	-	-	-	-	gi|5725178|dbj|BAA83176.1|/1.53895e-60/MF2 [Pseudomonas aeruginosa]
PA14_RS15170	1230	110	294	10.2671103085031	30.1869937951096	1.55589690123814	Up	0	0	PA2113	PA14_37260	opdO	K09252|1|8e-107|390|psa:PST_3227|feruloyl esterase [EC:3.1.1.73];K18093|2|8e-70|268|pre:PCA10_47200|imipenem/basic amino acid-specific outer membrane pore [EC:3.4.21.-];K16517|3|1e-67|260|ppf:Pput_3201|porin-like protein GalP	GO:0031224//intrinsic component of membrane	GO:0022829//wide pore channel activity	GO:0051234//establishment of localization	gi|730450041|ref|WP_034018229.1|/0/porin [Pseudomonas aeruginosa]
PA14_RS21345	462	41	108	10.1883190251439	29.5229279363781	1.53491976747182	Up	8.19368e-10	4.22003169230769e-09	PA0915	PA14_52430	PA0915	-	-	-	-	gi|489176477|ref|WP_003085999.1|/6.3644e-75/MULTISPECIES: hypothetical protein [Pseudomonas]
PA14_RS03195	360	231	604	73.6665164635097	211.890792047079	1.52423996783546	Up	0	0	PA0613	PA14_07980	PA0613	-	-	-	-	gi|768690263|gb|KJJ19730.1|/1.27388e-54/hypothetical protein HMPREF3150_02178 [Pseudomonas sp. HMSC05H02]
PA14_RS02775	717	745	1939	119.28827857483	341.535852292349	1.51758474268371	Up	4.29878e-13	3.39978681342282e-12	PA0531	PA14_06930	PA0531	K01951|1|2e-36|155|noc:Noc_2237|GMP synthase (glutamine-hydrolysing) [EC:6.3.5.2]	-	GO:0016884//carbon-nitrogen ligase activity, with glutamine as amido-N-donor	GO:0009064//glutamine family amino acid metabolic process	gi|489175375|ref|WP_003084901.1|/9.74312e-129/MULTISPECIES: GMP synthase [Pseudomonas]
PA14_RS03330	3660	1924	5001	60.3510230682532	172.565278095881	1.51569207586397	Up	4.48618e-12	2.95666359731544e-11	PA0641	PA14_08300	PA0641	-	-	-	-	gi|508133482|gb|EOT10365.1|/0/phage protein [Pseudomonas aeruginosa PA14]
PA14_RS03305	1836	1477	3819	92.3567140451607	262.696706540642	1.50810936378416	Up	2.12452e-12	1.4955402437276e-11	PA0636	PA14_08240	PA0636	-	-	-	-	gi|508133487|gb|EOT10370.1|/0/lambda family phage tail tape measure protein [Pseudomonas aeruginosa PA14]
PA14_RS03300	255	232	599	104.450003480729	296.663617692716	1.50601546758765	Up	4.89608e-13	3.81079304623514e-12	PA0635	PA14_08230	PA0635	-	-	-	-	gi|451758749|emb|CCQ84312.1|/2.67105e-28/hypothetical protein PA18A_892 [Pseudomonas aeruginosa 18A]
PA14_RS03295	348	436	1122	143.836100215362	407.184520455851	1.5012569057583	Up	1.449952e-13	1.21178967148936e-12	PA0634	PA14_08220	PA0634	-	-	-	-	gi|489204110|ref|WP_003113189.1|/2.06317e-57/MULTISPECIES: hypothetical protein [Pseudomonas]
PA14_RS21795	942	135	346	16.4529402309104	46.3877002878618	1.49539690051234	Up	1.232348e-13	1.03728491657143e-12	PA0829	PA14_53540	PA0829	K01055|1|2e-19|99.8|azl:AZL_d00500|3-oxoadipate enol-lactonase [EC:3.1.1.24]	-	GO:0003824//catalytic activity	-	gi|489176276|ref|WP_003085798.1|/4.22557e-180/MULTISPECIES: alpha/beta hydrolase [Pseudomonas]
PA14_RS03270	990	416	1056	48.2412764247462	134.712026731918	1.48153867114381	Up	0	0	PA0628	PA14_08150	PA0628	K06905|1|7e-159|563|paer:PA1R_gp4136|uncharacterized protein	-	-	-	gi|730255839|ref|WP_033956907.1|/4.92725e-158/phage late control protein [Pseudomonas aeruginosa]
PA14_RS03275	630	248	628	45.1930639034024	125.891596410185	1.47800870843119	Up	0	0	PA0629	PA14_08160	PA0629	K03791|1|2e-117|424|pau:PA14_08160|putative chitinase	-	-	-	gi|508133493|gb|EOT10376.1|/1.40675e-116/lytic enzyme [Pseudomonas aeruginosa PA14]
PA14_RS03240	1161	2107	5331	208.349743533159	579.901336004404	1.47680013785897	Up	0	0	PA0622	PA14_08070	PA0622	K06907|1|0.0|653|paem:U769_03180|uncharacterized protein	-	-	-	gi|959899862|ref|WP_058166870.1|/0/phage tail protein [Pseudomonas aeruginosa]
PA14_RS05240	780	87	219	12.8051686959547	35.4590551133293	1.46942783367889	Up	0	0	PA3931	PA14_13010	PA3931	K02073|1|2e-121|438|paeo:M801_3926|D-methionine transport system substrate-binding protein	-	-	-	gi|476649289|gb|EMZ55623.1|/1.17577e-120/YaeC family lipoprotein [Pseudomonas sp. P179]
PA14_RS02770	1182	1750	4377	169.973503607544	467.66699001079	1.4601717318458	Up	2.86926e-12	1.96806518277066e-11	PA0530	PA14_06920	PA0530	K00821|1|0.0|728|paeo:M801_543|acetylornithine/N-succinyldiaminopimelate aminotransferase [EC:2.6.1.11 2.6.1.17]	-	GO:0016769//transferase activity, transferring nitrogenous groups;GO:0043168//anion binding	GO:0009064//glutamine family amino acid metabolic process	gi|730232976|ref|WP_033938471.1|/0/acetylornithine aminotransferase [Pseudomonas aeruginosa]
PA14_RS12740	771	23	57	3.42479130559548	9.33680146366648	1.44691232803417	Up	2.06756e-05	6.99716457208501e-05	-	PA14_31130	-	-	-	-	-	gi|730701269|ref|WP_034074175.1|/9.76154e-96/hypothetical protein [Pseudomonas aeruginosa]
PA14_RS23135	603	49	121	9.32909299402204	25.3422811482619	1.44173766308583	Up	5.43872e-10	2.83082493286219e-09	PA4365	PA14_56770	PA4365	K06895|1|4e-53|210|paeo:M801_4374|L-lysine exporter family protein LysE/ArgO	-	-	-	gi|757608697|ref|WP_042854730.1|/2.83748e-52/transporter [Pseudomonas aeruginosa]
PA14_RS03190	201	77	190	43.980009828961	119.38099383892	1.44065333756249	Up	0	0	PA0612	PA14_07970	ptrB	-	-	GO:0046914//transition metal ion binding	-	gi|734482260|emb|CEI00655.1|/5.65971e-31/hypothetical protein PAMH19_0667 [Pseudomonas aeruginosa]
PA14_RS03220	888	806	1964	104.20360173673	279.322656779441	1.42252745571317	Up	0	0	PA0618	PA14_08030	PA0618	-	-	-	-	gi|685977641|ref|WP_031686363.1|/2.73337e-138/baseplate assembly protein [Pseudomonas aeruginosa]
PA14_RS17695	642	55	134	9.83531594973427	26.3601220532666	1.42231374685955	Up	1.00645e-10	5.52656421248835e-10	PA1620	PA14_43570	PA1620	K05835|1|3e-13|78.6|cmq:B840_09430|threonine efflux protein	-	-	-	gi|499985992|ref|WP_011666710.1|/2.7793e-83/lysine transporter LysE [Pseudomonas aeruginosa]
PA14_RS24170	1497	673	1622	51.6123838117191	136.837993085653	1.4066796795334	Up	8.98614e-13	6.77063131457801e-12	PA0985	PA14_59220	pyoS5	-	GO:0031224//intrinsic component of membrane	-	GO:0008219//cell death;GO:0042742//defense response to bacterium	gi|489233113|ref|WP_003141425.1|/0/pyocin S5 [Pseudomonas aeruginosa]
PA14_RS26610	2244	929	2236	47.5284351653591	125.842284330117	1.40475395638698	Up	1.375344e-12	1.012940856e-11	PA4928	PA14_65080	PA4928	-	-	-	-	gi|489200236|ref|WP_003109464.1|/0/radical SAM protein [Pseudomonas aeruginosa]
PA14_RS03250	345	283	681	94.1733445925387	249.290462512054	1.40443701510663	Up	0	0	PA0624	PA14_08100	PA0624	-	-	-	-	gi|543876204|gb|AGV65363.1|/2.07156e-57/mu-like prophage FluMu gp41 family protein [Pseudomonas aeruginosa c7447m]
PA14_RS03265	207	41	98	22.7391468097414	59.7906640386229	1.39474210942356	Up	5.23606e-08	2.2971605003723e-07	PA0627	PA14_08140	PA0627	-	-	-	-	gi|5725168|dbj|BAA83166.1|/4.59798e-33/XR2 [Pseudomonas aeruginosa]
PA14_RS11945	501	73	173	16.7280681292051	43.6099936837982	1.38238793868315	Up	4.88276e-13	3.81554667374005e-12	PA2693	PA14_29290	PA2693	K01073|1|1e-56|221|reh:H16_B1236|acyl-CoA hydrolase [EC:3.1.2.20];K01067|4|2e-22|108|bur:Bcep18194_A4202|acetyl-CoA hydrolase [EC:3.1.2.1]	-	-	-	gi|489181083|ref|WP_003090555.1|/1.72212e-88/MULTISPECIES: acyl-CoA thioesterase [Pseudomonas]
PA14_RS21530	1353	26	61	2.20615593405852	5.69389802567003	1.36788188934823	Up	2.41544e-05	8.10927206837607e-05	PA0881	PA14_52880	PA0881	K01720|1|1e-25|121|cma:Cmaq_0820|2-methylcitrate dehydratase [EC:4.2.1.79]	-	-	-	gi|489225881|ref|WP_003134275.1|/0/MULTISPECIES: 2-methylcitrate dehydratase [Pseudomonas]
PA14_RS03225	534	519	1202	111.580102275096	284.276432815599	1.34921472227974	Up	0	0	PA0619	PA14_08040	PA0619	-	-	-	-	gi|489229031|ref|WP_003137385.1|/5.02655e-88/MULTISPECIES: phage tail protein I [Pseudomonas]
PA14_RS09145	336	700	1610	239.177001504902	605.151682584787	1.33921813109609	Up	0	0	PA3221	PA14_22570	csaA	K06878|1|7e-57|222|paeo:M801_3198|tRNA-binding protein	-	GO:0003723//RNA binding	GO:0044267//cellular protein metabolic process;GO:0044765	gi|489199952|ref|WP_003109191.1|/6.74498e-56/MULTISPECIES: molecular chaperone CsaA [Pseudomonas]
PA14_RS26225	999	1164	2652	133.766741021841	335.263039501732	1.32557398713074	Up	1.98308e-12	1.4077478746988e-11	PA4852	PA14_64180	PA4852	K05540|1|0.0|655|paer:PA1R_gp2773|tRNA-dihydrouridine synthase B [EC:1.-.-.-]	-	GO:0016627//oxidoreductase activity, acting on the CH-CH group of donors;GO:0000166//nucleotide binding	GO:0006400//tRNA modification;GO:0044710	gi|489202070|ref|WP_003111229.1|/0/MULTISPECIES: tRNA-dihydrouridine synthase B [Pseudomonas]
PA14_RS13625	861	26	59	3.46681646780624	8.65419161278653	1.31978760114719	Up	5.3578e-05	0.000171193913232104	PA2418	PA14_33430	PA2418	K06911|1|4e-157|557|pau:PA14_33430|uncharacterized protein	-	-	-	gi|489230901|ref|WP_003139236.1|/2.76589e-156/quercetin 2,3-dioxygenase [Pseudomonas aeruginosa]
PA14_RS02765	237	282	638	136.603370986091	339.977345945267	1.31544553129251	Up	6.95222e-13	5.29915656403622e-12	-	PA14_06900	-	-	-	-	-	gi|777183637|emb|CKG77983.1|/3.19481e-34/Uncharacterised protein [Pseudomonas aeruginosa]
PA14_RS03205	516	631	1424	140.391337627528	348.52820869595	1.31182150591029	Up	0	0	PA0615	PA14_08000	PA0615	-	-	-	-	gi|660505252|gb|AID71861.1|/1.23707e-94/phage protein [Pseudomonas aeruginosa PAO1H2O]
PA14_RS21790	834	2372	5345	326.519624500505	809.392741549124	1.30967020798829	Up	0	0	PA0830	PA14_53530	PA0830	K07044|1|4e-157|557|pau:PA14_53530|uncharacterized protein	-	-	-	gi|489232547|ref|WP_003140865.1|/2.58935e-156/metal-dependent hydrolase [Pseudomonas aeruginosa]
PA14_RS07555	1452	1159	2598	91.6383949567541	225.969683270611	1.30210513436785	Up	3.47278e-12	2.35461677330265e-11	PA3516	PA14_18850	PA3516	K01756|1|0.0|949|pau:PA14_18850|adenylosuccinate lyase [EC:4.3.2.2]	-	GO:0016842	-	gi|489229785|ref|WP_003138131.1|/0/adenylosuccinate lyase [Pseudomonas aeruginosa]
PA14_RS03255	2238	2106	4710	108.033622556423	265.789898587187	1.29880589340087	Up	0	0	PA0625	PA14_08120	PA0625	-	-	-	-	gi|489229036|ref|WP_003137390.1|/0/phage tail length tape measure protein [Pseudomonas aeruginosa]
PA14_RS16655	1605	2075	4593	148.423858877808	361.409076390011	1.28390971702574	Up	4.50306e-13	3.55657232171582e-12	PA1812	PA14_41090	mltD	K08307|1|0.0|1040|paeo:M801_1866|membrane-bound lytic murein transglycosylase D	GO:0009274//peptidoglycan-based cell wall	GO:0016757//transferase activity, transferring glycosyl groups;GO:0070569//uridylyltransferase activity	GO:0044036//cell wall macromolecule metabolic process;GO:0019752//carboxylic acid metabolic process;GO:0030203//glycosaminoglycan metabolic process	gi|489211446|ref|WP_003120244.1|/0/MULTISPECIES: murein transglycosylase [Pseudomonas]
PA14_RS03260	873	569	1243	74.8270591649699	179.818566610582	1.26491000867235	Up	0	0	PA0626	PA14_08130	PA0626	K06906|1|1e-137|492|paem:U769_03205|uncharacterized protein	-	-	-	gi|730727750|ref|WP_034083872.1|/8.60394e-137/phage tail protein [Pseudomonas aeruginosa]
PA14_RS18705	420	48	104	13.1205669396975	31.2724347770523	1.25306148734637	Up	2.43524e-07	1.00479230252101e-06	PA1420	PA14_46080	PA1420	-	-	-	-	gi|489200700|ref|WP_003109911.1|/8.31864e-75/MULTISPECIES: ketosteroid isomerase [Pseudomonas]
PA14_RS03280	363	146	316	46.1749979764835	109.940600328735	1.25154045922353	Up	3.33066e-15	3.00524482695253e-14	PA0630	PA14_08180	PA0630	-	-	-	-	gi|757612762|ref|WP_042857491.1|/9.45209e-34/hypothetical protein [Pseudomonas aeruginosa]
PA14_RS18700	960	445	963	53.2168828348406	126.687189201989	1.25131473191614	Up	0	0	PA1421	PA14_46070	gbuA	K12255|1|0.0|647|psg:G655_18110|guanidinobutyrase [EC:3.5.3.7]	-	GO:0016813//hydrolase activity, acting on carbon-nitrogen (but not peptide) bonds, in linear amidines;GO:0043169//cation binding	GO:0019752//carboxylic acid metabolic process	gi|489177506|ref|WP_003087022.1|/0/MULTISPECIES: agmatinase [Pseudomonas]
PA14_RS13525	2175	73	157	3.85322396907207	9.11628801590996	1.24238045993805	Up	2.84586e-10	1.51333999277978e-09	PA2431	PA14_33190	PA2431	K03468|1|3e-15|87.8|yro:CH64_2223|p-hydroxybenzoic acid efflux pump subunit AaeB	-	-	-	gi|489230879|ref|WP_003139214.1|/0/membrane protein [Pseudomonas aeruginosa]
PA14_RS03210	558	546	1164	112.336036835851	263.448923245888	1.22970247191487	Up	1.905142e-13	1.57655852022472e-12	PA0616	PA14_08010	PA0616	-	-	-	-	gi|984076563|pdb|4S37|A/1.66728e-84/Chain A, Crystal Structure Of R2 Pyocin Membrane-piercing Spike
PA14_RS03200	354	219	466	71.0234079045064	166.249482142674	1.22698335497955	Up	3.22186e-13	2.60043823561644e-12	PA0614	-	PA0614	-	-	-	-	gi|489175611|ref|WP_003085137.1|/2.78509e-30/MULTISPECIES: holin [Pseudomonas]
PA14_RS14135	633	55	117	9.97515456513334	23.3431681392689	1.22658927598518	Up	7.19354e-08	3.12108524889543e-07	PA2312	PA14_34730	PA2312	-	-	GO:0003677//DNA binding	-	gi|489179911|ref|WP_003089398.1|/5.25273e-111/MULTISPECIES: 2-hydroxyacid dehydrogenase [Pseudomonas]
PA14_RS03230	2076	1779	3776	98.3805516016694	229.71125945616	1.22337652402112	Up	2.89058e-12	1.98038341395349e-11	PA0620	PA14_08050	PA0620	-	-	-	-	gi|404537981|gb|EKA47544.1|/0/bacteriophage protein [Pseudomonas aeruginosa CI27]
PA14_RS09280	1005	2099	4443	239.77672891166	558.326058554021	1.21941624464429	Up	0	0	PA3195	PA14_22890	gapA	K00134|1|0.0|647|paec:M802_3304|glyceraldehyde 3-phosphate dehydrogenase [EC:1.2.1.12]	-	GO:0016620//oxidoreductase activity, acting on the aldehyde or oxo group of donors, NAD or NADP as acceptor;GO:0000166//nucleotide binding	GO:0044710;GO:0019318//hexose metabolic process	gi|489182027|ref|WP_003091480.1|/0/MULTISPECIES: type I glyceraldehyde-3-phosphate dehydrogenase [Pseudomonas]
PA14_RS12930	192	56	116	33.4847802106862	76.3017338911253	1.18821034299641	Up	1.698712e-07	7.12878283760684e-07	PA2549	-	PA2549	-	-	-	-	gi|489180515|ref|WP_003089995.1|/1.08093e-21/MULTISPECIES: membrane protein [Pseudomonas]
PA14_RS22060	753	260	534	39.6404910860714	89.5620297246565	1.17591238858554	Up	3.79918e-13	3.02906205142084e-12	PA0780	PA14_54190	pruR	K07506|1|2e-18|96.3|gma:AciX8_2538|AraC family transcriptional regulator	GO:0044464	GO:0001071//nucleic acid binding transcription factor activity;GO:0003677//DNA binding	GO:0006560//proline metabolic process;GO:0006351//transcription, DNA-templated	gi|768680944|gb|KJJ10904.1|/8.10069e-140/transcriptional regulator, AraC family [Pseudomonas sp. HMSC05H02]
PA14_RS07560	1074	945	1940	101.015538065757	228.126162587221	1.1752546878925	Up	2.14916e-12	1.51108003818616e-11	PA3515	PA14_18860	PA3515	K02493|1|5e-09|65.9|gem:GM21_3803|release factor glutamine methyltransferase [EC:2.1.1.297];K00568|3|7e-08|62.0|amv:ACMV_08800|2-polyprenyl-6-hydroxyphenyl methylase / 3-demethylubiquinone-9 3-methyltransferase [EC:2.1.1.222 2.1.1.64];K03183|5|3e-07|60.1|glj:GKIL_3721|demethylmenaquinone methyltransferase / 2-methoxy-6-polyprenyl-1,4-benzoquinol methylase [EC:2.1.1.163 2.1.1.201]	-	-	-	gi|514248683|gb|AGO41064.1|/0/SAM dependent methyltransferase [Pseudomonas aeruginosa RP73]
PA14_RS19795	618	294	602	54.6159521883038	123.022815674476	1.17153160184978	Up	0	0	PA1202	PA14_48760	PA1202	-	-	GO:0003824//catalytic activity	-	gi|489172925|ref|WP_003082476.1|/7.27162e-115/MULTISPECIES: hydrolase [Pseudomonas]
PA14_RS01595	1359	4485	9156	378.881713642202	850.871493348123	1.1671937476755	Up	1.94642e-11	1.15375318309859e-10	PA0299	PA14_03900	spuC	K12256|1|0.0|894|paeo:M801_305|putrescine aminotransferase [EC:2.6.1.-]	-	GO:0043168//anion binding;GO:0016769//transferase activity, transferring nitrogenous groups	-	gi|489174766|ref|WP_003084297.1|/0/aminotransferase [Pseudomonas aeruginosa]
PA14_RS13535	1005	31	63	3.54124754466959	7.91684485458099	1.16066788303948	Up	0.0001603236	0.000478291975291139	PA2430	PA14_33220	PA2430	K15548|1|6e-41|171|mmb:Mmol_1661|p-hydroxybenzoic acid efflux pump subunit AaeA	-	-	-	gi|1001043701|ref|WP_061189492.1|/1.06299e-131/efflux transporter periplasmic adaptor subunit [Pseudomonas aeruginosa]
PA14_RS15575	1356	4993	10117	422.729475580168	942.257725696082	1.1563870083792	Up	3.83928e-11	2.1482467008547e-10	PA2025	PA14_38330	gor	K00383|1|0.0|842|psg:G655_14975|glutathione reductase (NADPH) [EC:1.8.1.7]	GO:0044424	GO:0015038//glutathione disulfide oxidoreductase activity;GO:0003677//DNA binding;GO:0000166//nucleotide binding;GO:0016651//oxidoreductase activity, acting on NAD(P)H	GO:0044249//cellular biosynthetic process;GO:0006790//sulfur compound metabolic process;GO:0019725//cellular homeostasis;GO:0009064//glutamine family amino acid metabolic process	gi|489231368|ref|WP_003139698.1|/0/glutathione-disulfide reductase [Pseudomonas aeruginosa]
PA14_RS09140	894	1037	2092	133.168617750649	295.530159315407	1.15005122736015	Up	1.736388e-12	1.2599505044335e-11	PA3222	PA14_22560	PA3222	-	-	-	-	gi|489230076|ref|WP_003138422.1|/1.3908e-97/membrane protein [Pseudomonas aeruginosa]
PA14_RS03215	327	262	527	91.9844027806007	203.535659655163	1.14582042002621	Up	2.55352e-14	2.23888985714286e-13	PA0617	PA14_08020	PA0617	K06903|1|5e-44|179|paec:M802_631|uncharacterized protein	-	GO:0048037//cofactor binding;GO:0046914//transition metal ion binding	GO:1901564	gi|959919582|ref|WP_058180961.1|/4.90078e-43/phage baseplate protein [Pseudomonas aeruginosa]
PA14_RS00670	1347	1290	2585	109.946844344347	242.365387738034	1.14037748481812	Up	7.30082e-12	4.65042502054054e-11	PA0132	PA14_01620	PA0132	K00822|1|0.0|908|paem:U769_00690|beta-alanine--pyruvate transaminase [EC:2.6.1.18]	-	GO:0016742//hydroxymethyl-, formyl- and related transferase activity;GO:0043168//anion binding;GO:0008483//transaminase activity	GO:0019752//carboxylic acid metabolic process	gi|489191877|ref|WP_003101231.1|/0/MULTISPECIES: omega amino acid--pyruvate aminotransferase [Pseudomonas]
PA14_RS02760	702	759	1519	124.126731037416	273.273996535501	1.13853434901305	Up	1.125766e-12	8.40686092775666e-12	PA0529	PA14_06890	PA0529	-	-	-	-	gi|514246092|gb|AGO38473.1|/3.10923e-140/N-hydroxylated base analog detoxification protein YiiM [Pseudomonas aeruginosa RP73]
PA14_RS21370	504	99	197	22.550974427605	49.3643401528791	1.13027946930321	Up	5.58778e-11	3.11183362570888e-10	PA0910	PA14_52490	PA0910	-	-	-	-	gi|959850407|ref|WP_058135056.1|/1.61133e-70/hypothetical protein [Pseudomonas aeruginosa]
PA14_RS12025	804	52	101	7.42519646462978	15.8651057601722	1.09535603453714	Up	4.89772e-06	1.77147736279926e-05	PA2678	PA14_29480	PA2678	K09690|1|3e-130|467|paem:U769_11775|lipopolysaccharide transport system permease protein	-	GO:0015405;GO:0032550	GO:0051234//establishment of localization	gi|730237234|ref|WP_033941953.1|/2.52804e-129/ABC transporter permease [Pseudomonas aeruginosa]
PA14_RS19470	1443	42	81	3.34151652830133	7.08918539844422	1.08511685003231	Up	4.9507e-05	0.000159570702407002	PA1262	PA14_47900	PA1262	K08166|1|2e-29|134|cak:Caul_0921|MFS transporter, DHA2 family, methylenomycin A resistance protein	GO:0016020//membrane	-	GO:0051234//establishment of localization	gi|911310770|ref|WP_050153285.1|/0/MFS transporter [Pseudomonas aeruginosa]
PA14_RS04525	1488	135	258	10.4157726461812	21.8974942646389	1.07199592829887	Up	7.82264e-13	5.93191697297297e-12	PA4073	PA14_11190	PA4073	K00146|1|0.0|860|pau:PA14_11190|phenylacetaldehyde dehydrogenase [EC:1.2.1.39]	-	GO:0016903//oxidoreductase activity, acting on the aldehyde or oxo group of donors	GO:0044710	gi|489229274|ref|WP_003137624.1|/0/aldehyde dehydrogenase [Pseudomonas aeruginosa]
PA14_RS23130	402	45	86	12.8513015733977	27.0178038688081	1.07199592829886	Up	3.45892e-05	0.000114109499664054	PA4364	PA14_56750	PA4364	K09964|1|3e-43|177|paec:M802_4506|uncharacterized protein	-	-	-	gi|959874633|ref|WP_058150715.1|/2.42787e-42/acetyltransferase [Pseudomonas aeruginosa]
PA14_RS15500	1377	579	1105	48.2731098462181	101.345853444151	1.069995386216	Up	6.2128e-13	4.80391307086614e-12	PA2040	PA14_38140	PA2040	K01915|1|0.0|924|pau:PA14_38140|glutamine synthetase [EC:6.3.1.2]	-	GO:0016211	GO:0006541//glutamine metabolic process	gi|499985968|ref|WP_011666686.1|/0/glutamine synthetase [Pseudomonas aeruginosa]
PA14_RS26560	660	419	799	72.8837553676755	152.890496248299	1.06882952915507	Up	0	0	PA4918	PA14_64950	PA4918	K08281|1|2e-125|451|pau:PA14_64950|nicotinamidase/pyrazinamidase [EC:3.5.1.19 3.5.1.-]	-	GO:0016811//hydrolase activity, acting on carbon-nitrogen (but not peptide) bonds, in linear amides	-	gi|489233384|ref|WP_003141693.1|/1.57811e-124/amidase [Pseudomonas aeruginosa]
PA14_RS18665	432	168	317	44.6463736142483	92.6729871397959	1.05360587728709	Up	1.114664e-13	9.40916946704871e-13	PA1428	PA14_45980	PA1428	K03827|1|5e-71|269|pau:PA14_45980|putative acetyltransferase [EC:2.3.1.-]	-	-	-	gi|489231970|ref|WP_003140292.1|/4.79005e-70/MULTISPECIES: GNAT family N-acetyltransferase [Pseudomonas]
PA14_RS16800	612	167	315	31.3274974520146	65.003505546192	1.05308799583967	Up	1.418866e-13	1.18749410113636e-12	PA1790	PA14_41430	PA1790	K06169|1|1e-109|398|pdk:PADK2_16730|tRNA-(ms[2]io[6]A)-hydroxylase [EC:1.-.-.-]	-	-	-	gi|667999679|gb|KFB19193.1|/9.85734e-109/tRNA hydroxylase [Pseudomonas aeruginosa PGPR2]
PA14_RS09990	213	756	1415	407.476762000464	838.98555381014	1.04192818342461	Up	7.6228e-13	5.79529517419355e-12	PA3049	PA14_24650	rmf	K03812|1|1e-36|154|paeg:AI22_23730|ribosome modulation factor	GO:0044424	-	GO:0006412//translation	gi|489193908|ref|WP_003103238.1|/1.33429e-35/MULTISPECIES: ribosome modulation factor [Pseudomonas]
PA14_RS29870	1893	3089	5730	187.338892589196	382.280067934771	1.02897953794307	Up	0	0	PA5565	PA14_73370	gidA	K03495|1|0.0|1158|paes:SCV20265_6306|tRNA uridine 5-carboxymethylaminomethyl modification enzyme	GO:0044424	GO:0000166//nucleotide binding	GO:0044710;GO:0002097	gi|730528410|ref|WP_034037598.1|/0/tRNA uridine(34) 5-carboxymethylaminomethyl synthesis enzyme MnmG [Pseudomonas aeruginosa]
PA14_RS11850	864	295	545	39.1984530244144	79.663687683263	1.02312554534153	Up	3.44392e-13	2.75700769565217e-12	PA2712	PA14_29070	PA2712	-	-	-	-	gi|953542396|ref|WP_058017615.1|/1.89021e-112/multidrug DMT transporter permease [Pseudomonas aeruginosa]
PA14_RS21385	531	232	427	50.1596061913105	101.557265915482	1.01769553441936	Up	4.89608e-13	3.81583377777778e-12	PA0907	PA14_52520	PA0907	-	-	-	-	gi|489232495|ref|WP_003140814.1|/3.26742e-95/hypothetical protein [Pseudomonas aeruginosa]
PA14_RS12300	2226	10426	19175	537.716316483042	1087.89720038095	1.01662508260809	Up	2.02812e-11	1.194968304e-10	PA2624	PA14_30180	idh	K00031|1|0.0|1406|paem:U769_12050|isocitrate dehydrogenase [EC:1.1.1.42]	-	GO:0004448//isocitrate dehydrogenase activity;GO:0043169//cation binding	GO:0009060//aerobic respiration	gi|489180963|ref|WP_003090437.1|/0/MULTISPECIES: isocitrate dehydrogenase [Pseudomonas]
PA14_RS01455	285	223	410	89.8298464599462	181.683983421337	1.01616446951159	Up	1.856292e-13	1.53829429873418e-12	PA0271	PA14_03520	PA0271	-	-	-	-	gi|543877185|gb|AGV66344.1|/2.82846e-46/antibiotic biosynthesis monooxygenase family protein [Pseudomonas aeruginosa c7447m]
PA14_RS05305	777	1094	1999	161.643020630957	324.914745942451	1.00725000387852	Up	2.37122e-12	1.6475505e-11	-	PA14_13200	-	-	-	-	-	gi|959877672|ref|WP_058153039.1|/2.59056e-128/hypothetical protein [Pseudomonas aeruginosa]
PA14_RS24415	306	50	91	18.7589805101884	37.5575809822442	1.00152272035041	Up	5.60286e-05	0.000178250815982721	-	PA14_59850	-	-	-	-	-	gi|489233199|ref|WP_003141510.1|/9.15829e-53/hypothetical protein [Pseudomonas aeruginosa]
PA14_RS12750	297	342	9	132.199651740891	3.82704621397494	-5.11034324351714	Down	2.56074e-82	5.18483851546392e-81	-	PA14_31160	-	-	-	GO:0003677//DNA binding	-	gi|510934037|ref|WP_016254210.1|/1.38576e-37/MULTISPECIES: transcriptional regulator [Pseudomonas]
PA14_RS23100	228	85	12	42.8000950061403	6.64697500321963	-2.6868441654901	Down	1.836968e-13	1.52442471211268e-12	PA4359	PA14_56690	PA4359	K04758|1|5e-34|146|paeo:M801_4367|ferrous iron transport protein A	-	GO:0046872//metal ion binding	-	gi|489194495|ref|WP_003103819.1|/4.66293e-33/MULTISPECIES: ferrous iron transporter A [Pseudomonas]
PA14_RS00890	603	77	12	14.6600032763203	2.51328408081936	-2.5442397700473	Down	1.111962e-11	6.89650537263158e-11	PA0174	PA14_02190	PA0174	K03411|1|5e-100|366|pau:PA14_02190|chemotaxis protein CheD [EC:3.5.1.44]	-	-	-	gi|489228693|ref|WP_003137051.1|/3.09384e-99/chemotaxis protein CheD [Pseudomonas aeruginosa]
PA14_RS22050	3183	12429	2156	448.29118970095	85.5440414803295	-2.38969687302142	Down	0	0	PA0782	PA14_54170	putA	K13821|1|0.0|2016|pau:PA14_54170|RHH-type transcriptional regulator, proline utilization regulon repressor / proline dehydrogenase / delta 1-pyrroline-5-carboxylate dehydrogenase [EC:1.5.5.2 1.2.1.88]	-	GO:0016646//oxidoreductase activity, acting on the CH-NH group of donors, NAD or NADP as acceptor;GO:0001071//nucleic acid binding transcription factor activity;GO:0016903//oxidoreductase activity, acting on the aldehyde or oxo group of donors	GO:0006560//proline metabolic process;GO:0006536//glutamate metabolic process;GO:0006351//transcription, DNA-templated	gi|489232607|ref|WP_003140924.1|/0/MULTISPECIES: bifunctional proline dehydrogenase/pyrroline-5-carboxylate dehydrogenase [Pseudomonas]
PA14_RS16085	147	112	20	87.4704462646498	17.1826564709079	-2.3478425572438	Down	4.50556e-15	4.05294038473283e-14	-	PA14_39700	-	-	-	-	-	gi|971064664|ref|WP_058875988.1|/1.42971e-13/oxidoreductase [Pseudomonas aeruginosa]
PA14_RS23090	243	198	39	93.544782810806	20.2691706888302	-2.20637013129092	Down	7.96162e-24	9.3075129047619e-23	PA4357	PA14_56670	PA4357	K07490|1|8e-30|132|paec:M802_4497|ferrous iron transport protein C	-	-	-	gi|992141426|gb|KXG12648.1|/6.84422e-29/Ferrous iron transport protein C [Pseudomonas aeruginosa]
PA14_RS08170	885	70	14	9.08061836222	1.99784785407505	-2.18434382496092	Down	3.41686e-09	1.66518933995037e-08	PA3377	PA14_20390	PA3377	K06163|1|2e-170|601|paem:U769_07915|alpha-D-ribose 1-methylphosphonate 5-phosphate C-P lyase [EC:4.7.1.1]	-	-	-	gi|354831312|gb|EHF15331.1|/1.33501e-169/phnJ [Pseudomonas sp. 2_1_26]
PA14_RS16165	648	88	18	15.5907971351343	3.50812569614369	-2.15192234726854	Down	4.77206e-11	2.66007355912961e-10	PA1905	PA14_39880	phzG2	K00275|1|5e-53|210|sals:SLNWT_0234|pyridoxamine 5'-phosphate oxidase [EC:1.4.3.5]	-	GO:0032553;GO:0016641//oxidoreductase activity, acting on the CH-NH2 group of donors, oxygen as acceptor	GO:0009108//coenzyme biosynthetic process;GO:0008614//pyridoxine metabolic process	gi|499985978|ref|WP_011666696.1|/4.83867e-107/pyridoxamine 5'-phosphate oxidase [Pseudomonas aeruginosa]
PA14_RS00950	1062	218	46	23.5663667019519	5.47029769568169	-2.10703809879347	Down	1.043618e-24	1.2497961902439e-23	PA0186	PA14_02360	PA0186	K15553|1|3e-165|584|paeo:M801_191|sulfonate transport system substrate-binding protein	-	-	-	gi|1001057238|ref|WP_061196439.1|/2.31348e-164/nitrate ABC transporter substrate-binding protein [Pseudomonas aeruginosa]
PA14_RS17285	477	74	16	17.8104131938241	4.23622725572069	-2.0718690957025	Down	4.08866e-09	1.97786409852217e-08	PA1696	PA14_42580	pscO	K04056|1|1e-56|221|pau:PA14_42580|type III secretion protein O	-	-	GO:0009306//protein secretion	gi|489231720|ref|WP_003140046.1|/1.13658e-55/translocation protein in type III secretion [Pseudomonas aeruginosa]
PA14_RS02590	249	162	36	74.6923840844223	18.2591602498081	-2.03234073151587	Down	5.8852e-18	5.86727553299492e-17	PA0493	PA14_06430	PA0493	K02160|1|5e-15|83.2|hfe:HFELIS_11540|acetyl-CoA carboxylase biotin carboxyl carrier protein	GO:0043234//protein complex	GO:0016421//CoA carboxylase activity	GO:0006631//fatty acid metabolic process	gi|489175286|ref|WP_003084813.1|/6.36589e-38/MULTISPECIES: acetyl-CoA carboxylase biotin carboxyl carrier protein subunit [Pseudomonas]
PA14_RS02600	879	973	220	127.082169263765	31.6090506410217	-2.00735201133001	Down	1.767214e-98	3.84222320590406e-97	PA0495	PA14_06460	PA0495	K01941|1|3e-120|434|boc:BG90_3825|urea carboxylase [EC:6.3.4.6]	-	-	-	gi|489175290|ref|WP_003084817.1|/7.98977e-167/MULTISPECIES: allophanate hydrolase [Pseudomonas]
PA14_RS02595	1377	1202	272	100.214642547762	24.9466716170218	-2.00617406953441	Down	3.89932e-121	9.11698152380952e-120	PA0494	PA14_06450	PA0494	K01961|1|0.0|812|paer:PA1R_gp4004|acetyl-CoA carboxylase, biotin carboxylase subunit [EC:6.4.1.2 6.3.4.14]	-	GO:0016879//ligase activity, forming carbon-nitrogen bonds;GO:0032550;GO:0016421//CoA carboxylase activity;GO:0043169//cation binding	-	gi|896379737|ref|WP_049321553.1|/0/MULTISPECIES: acetyl-CoA carboxylase [Pseudomonas]
PA14_RS02585	759	741	169	112.082313432495	28.1204700070332	-1.99486602609721	Down	8.0125e-75	1.52289193548387e-73	PA0492	PA14_06420	PA0492	K07160|1|2e-141|504|pau:PA14_06420|UPF0271 protein	-	-	-	gi|508133631|gb|EOT10514.1|/1.63858e-140/UPF0271 protein [Pseudomonas aeruginosa PA14]
PA14_RS13990	1236	35	8	3.25094953501808	0.817427346674259	-1.99169874701852	Down	9.43626e-05	0.00029017976993737	PA2346	PA14_34320	PA2346	K00257|1|6e-54|215|pen:PSEEN3425|;K00249|2|6e-36|155|reh:H16_B1481|acyl-CoA dehydrogenase [EC:1.3.8.7];K00248|5|2e-09|67.8|bur:Bcep18194_B1754|butyryl-CoA dehydrogenase [EC:1.3.8.1]	-	-	-	gi|499985929|ref|WP_011666647.1|/0/SfnB family sulfur acquisition oxidoreductase [Pseudomonas aeruginosa]
PA14_RS29700	1029	888	207	99.0736687283278	25.4057849248424	-1.96334463892434	Down	1.67306e-87	3.4956274893617e-86	PA5531	PA14_72970	tonB1	K03832|1|4e-67|258|paeo:M801_5583|periplasmic protein TonB	GO:0030313;GO:0031224//intrinsic component of membrane	GO:0022890//inorganic cation transmembrane transporter activity	GO:0045184//establishment of protein localization;GO:0006826//iron ion transport	gi|992143035|gb|KXG14178.1|/2.75181e-66/transport protein TonB [Pseudomonas aeruginosa]
PA14_RS02485	519	112	27	24.7748662830511	6.57013136156391	-1.9148831499677	Down	5.50822e-12	3.56642112527473e-11	PA0472	PA14_06180	PA0472	K03088|1|3e-73|276|paeo:M801_484|RNA polymerase sigma-70 factor, ECF subfamily	-	GO:0003676//nucleic acid binding;GO:0001071//nucleic acid binding transcription factor activity;GO:0000996	GO:0006351//transcription, DNA-templated	gi|734482122|emb|CEH99951.1|/1.0139e-72/RNA polymerase sigma factor [Pseudomonas aeruginosa]
PA14_RS02605	978	1058	257	124.195959554447	33.18729953039	-1.90391509299371	Down	8.03192e-100	1.75274343111111e-98	PA0496	PA14_06480	PA0496	K01457|1|5e-124|447|psb:Psyr_2720|allophanate hydrolase [EC:3.5.1.54];K06350|2|6e-117|424|bpm:BURPS1710b_A1719|antagonist of KipI;K01941|5|1e-106|389|vei:Veis_4581|urea carboxylase [EC:6.3.4.6]	-	GO:0003824//catalytic activity	-	gi|489175292|ref|WP_003084819.1|/0/MULTISPECIES: allophanate hydrolase [Pseudomonas]
PA14_RS17290	399	53	13	15.249781750087	4.11479404961215	-1.88989646649567	Down	3.01004e-06	1.11612055884204e-05	PA1695	-	pscP	K04057|1|3e-41|170|paeu:BN889_01817|type III secretion protein P	-	-	-	gi|496672183|ref|WP_009314673.1|/2.98078e-40/MULTISPECIES: type III secretion system needle length determinant [Pseudomonas]
PA14_RS02480	972	149	38	17.5987028267804	4.9373620908689	-1.83365673709213	Down	1.066548e-14	9.46400725301205e-14	PA0471	PA14_06170	PA0471	K07165|1|6e-82|307|pch:EY04_32065|transmembrane sensor	-	-	-	gi|490499021|ref|WP_004365162.1|/1.87371e-154/sensor [Pseudomonas aeruginosa]
PA14_RS23095	2301	1320	337	65.8594298798373	18.4965584292113	-1.83213316313752	Down	6.73634e-118	1.54437802645914e-116	PA4358	PA14_56680	PA4358	K04759|1|0.0|1441|psg:G655_22410|ferrous iron transport protein B	GO:0031224//intrinsic component of membrane	GO:0005381//iron ion transmembrane transporter activity;GO:0032550	GO:0006826//iron ion transport	gi|489202188|ref|WP_003111342.1|/0/ferrous iron transporter B [Pseudomonas aeruginosa]
PA14_RS16080	2028	2931	756	165.92373761204	47.0794620050526	-1.81735055854203	Down	1.373114e-256	3.76297101767442e-255	PA1920	PA14_39690	nrdD	K00527|1|0.0|1313|paeb:NCGM1900_4566|ribonucleoside-triphosphate reductase [EC:1.17.4.2]	-	GO:0032550;GO:0016728	GO:0006259//DNA metabolic process;GO:0044710	gi|489178710|ref|WP_003088215.1|/0/MULTISPECIES: anaerobic ribonucleoside triphosphate reductase [Pseudomonas]
PA14_RS17175	204	152	42	85.540951126459	26.0014022184768	-1.71802582073838	Down	8.29334e-14	7.04097395965418e-13	PA1718	PA14_42320	pscE	K04050|1|3e-13|77.4|paec:M802_1762|type III secretion protein E	-	-	GO:0044765	gi|149243811|pdb|2UWJ|E/2.63215e-12/Chain E, Structure Of The Heterotrimeric Complex Which Regulates Type Iii Secretion Needle Formation
PA14_RS17170	258	237	66	105.460370896115	32.307390131928	-1.70676485961337	Down	1.50489e-20	1.6180313649635e-19	PA1719	PA14_42310	pscF	K03221|1|3e-41|170|paeo:M801_1765|type III secretion protein F	-	GO:0022892	GO:0044765;GO:0051704;GO:0045184//establishment of protein localization	gi|489178219|ref|WP_003087729.1|/3.0198e-40/MULTISPECIES: EscF/YscF/HrpA family type III secretion system needle major subunit [Pseudomonas]
PA14_RS08435	915	3187	904	399.872579040588	124.774254268088	-1.68022007143622	Down	3.56498e-250	9.67965998156682e-249	PA3330	PA14_20980	PA3330	K00540|1|3e-28|129|rpe:RPE_2197|	-	GO:0036094//small molecule binding;GO:0003824//catalytic activity	GO:0044710	gi|489196890|ref|WP_003106196.1|/7.38789e-134/MULTISPECIES: short-chain dehydrogenase [Pseudomonas]
PA14_RS21270	720	116	33	18.4963547830457	5.78840739863709	-1.67600260584268	Down	1.541672e-10	8.36420941436464e-10	PA0929	PA14_52250	PA0929	K19610|1|2e-135|484|paeg:AI22_12165|two-component system, OmpR family, response regulator PfeR	-	GO:0004871//signal transducer activity;GO:0003676//nucleic acid binding	GO:0051234//establishment of localization;GO:0006351//transcription, DNA-templated;GO:0007165//signal transduction	gi|489200722|ref|WP_003109933.1|/1.56825e-134/MULTISPECIES: DNA-binding response regulator [Pseudomonas]
PA14_RS22805	885	56	16	7.264494689776	2.28325469037149	-1.66977065213116	Down	1.028144e-05	3.60370282450922e-05	PA4301	PA14_55880	tadB	K12510|1|8e-123|443|paec:M802_4440|tight adherence protein B	-	-	-	gi|959924754|ref|WP_058183876.1|/6.07656e-122/type II secretion system protein F [Pseudomonas aeruginosa]
PA14_RS17180	1299	690	200	60.9818498063306	19.4445766068011	-1.64901209196436	Down	3.45236e-54	6.00038499115044e-53	PA1717	PA14_42340	pscD	K03220|1|0.0|801|pau:PA14_42340|type III secretion protein D	-	-	-	gi|489224448|ref|WP_003132859.1|/0/MULTISPECIES: EscD/YscD/HrpQ family type III secretion system inner membrane ring protein [Pseudomonas]
PA14_RS08430	1257	4104	1203	374.828606845295	120.867070523939	-1.63280981850453	Down	0	0	PA3331	PA14_20970	PA3331	K00517|1|0.0|793|pau:PA14_20970|	-	GO:0046914//transition metal ion binding;GO:0016491//oxidoreductase activity;GO:0046906//tetrapyrrole binding	GO:0044710	gi|489229923|ref|WP_003138269.1|/0/cytochrome P450 [Pseudomonas aeruginosa]
PA14_RS22045	1521	7503	2226	566.32585161066	184.830480464281	-1.61542969563372	Down	0	0	PA0783	PA14_54150	putP	K11928|1|0.0|901|paem:U769_22250|sodium/proline symporter	GO:0031224//intrinsic component of membrane	GO:0031420;GO:0005283//sodium:amino acid symporter activity	GO:0044763;GO:0030001//metal ion transport	gi|489176069|ref|WP_003085592.1|/0/MULTISPECIES: sodium:proline symporter [Pseudomonas]
PA14_RS00060	267	64	19	27.5187920832606	8.98710852495238	-1.61448821662997	Down	4.021e-06	1.47245071472965e-05	PA0012	PA14_00130	PA0012	-	-	GO:0030551//cyclic nucleotide binding	-	gi|532137548|gb|EQL44858.1|/6.42945e-43/pilus assembly protein PilZ [Pseudomonas aeruginosa VRFPA03]
PA14_RS00050	552	157	47	32.6528602054518	10.7531678947013	-1.60244762728755	Down	5.1195e-13	3.97943192612137e-12	PA0010	PA14_00110	tag	K01246|1|3e-105|383|paeo:M801_10|DNA-3-methyladenine glycosylase I [EC:3.2.2.20]	-	GO:0043733	GO:0006281//DNA repair	gi|489187881|ref|WP_003097280.1|/1.81377e-104/MULTISPECIES: DNA-3-methyladenine glycosidase I [Pseudomonas]
PA14_RS08415	240	476	143	227.696505432666	75.2492961822822	-1.59736215660311	Down	2.76644e-36	4.11612739393939e-35	PA3334	PA14_20940	PA3334	K02078|1|8e-24|112|paeo:M801_3318|acyl carrier protein	-	-	-	gi|730676903|ref|WP_034068812.1|/7.35588e-23/acyl carrier protein [Pseudomonas aeruginosa]
PA14_RS08420	993	2726	820	315.164474248876	104.289899849106	-1.59550547737332	Down	3.80456e-199	9.96287445333333e-198	PA3333	PA14_20950	fabH2	K00648|1|2e-148|528|paeo:M801_3317|3-oxoacyl-[acyl-carrier-protein] synthase III [EC:2.3.1.180]	GO:0044424	GO:0004312//fatty acid synthase activity	GO:0006631//fatty acid metabolic process	gi|959949405|ref|WP_058201894.1|/1.35232e-147/3-oxoacyl-ACP synthase [Pseudomonas aeruginosa]
PA14_RS16190	489	138	42	32.3989459707253	10.8472107414504	-1.57862276407297	Down	2.16196e-11	1.26748938507463e-10	PA1900	PA14_39960	phzB2	-	-	-	GO:0016999//antibiotic metabolic process;GO:0051704	gi|768684250|gb|KJJ14066.1|/7.36158e-95/phenazine biosynthesis protein PhzB 2 [Pseudomonas sp. HMSC05H02]
PA14_RS17160	432	290	89	77.0681449293572	26.0185989130657	-1.5665913891221	Down	3.92574e-22	4.42265011089866e-21	PA1721	PA14_42290	pscH	K04052|1|4e-74|279|paeo:M801_1767|type III secretion protein H	GO:0043234//protein complex	-	GO:0051704;GO:0009306//protein secretion	gi|489191367|ref|WP_003100725.1|/3.54414e-73/MULTISPECIES: type III secretion effector, YopR family [Pseudomonas]
PA14_RS08440	1326	2040	637	176.623016495927	60.6699385097792	-1.54161960467611	Down	2.43292e-142	5.99780947280334e-141	PA3329	PA14_21000	PA3329	K16378|1|1e-09|68.6|src:M271_45200|pipecolate-incorporating enzyme;K01776|2|4e-09|66.6|rop:ROP_19210|glutamate racemase [EC:5.1.1.3];K16428|3|1e-08|64.7|aoi:AORI_1478|nonribosomal peptide synthetase CepA;K15660|5|9e-08|62.0|pfs:PFLU_2553|arthrofactin-type cyclic lipopeptide synthetase C	-	-	-	gi|510934106|ref|WP_016254264.1|/0/hypothetical protein [Pseudomonas aeruginosa]
PA14_RS10555	1611	899	282	64.0655863993763	22.1070714259781	-1.53504168318921	Down	2.29614e-63	4.20150834782609e-62	PA2939	PA14_26020	PA2939	K01264|1|2e-101|373|sro:Sros_0793|aminopeptidase Y [EC:3.4.11.15];K19702|2|1e-64|251|sen:SACE_5205|aminopeptidase S [EC:3.4.11.24]	-	GO:0008238//exopeptidase activity	GO:0019538//protein metabolic process	gi|959845471|ref|WP_058132267.1|/0/aminopeptidase [Pseudomonas aeruginosa]
PA14_RS25330	1008	1565	496	178.243813026272	62.1439409031168	-1.52016636150667	Down	1.889786e-107	4.23369547984791e-106	PA4687	PA14_62000	hitA	K02012|1|3e-178|627|paeo:M801_4709|iron(III) transport system substrate-binding protein	-	-	-	gi|730710650|ref|WP_034076926.1|/2.19753e-177/iron ABC transporter substrate-binding protein [Pseudomonas aeruginosa]
PA14_RS02610	434	133	43	35.1821653826565	12.5128538655079	-1.49143341087265	Down	2.9063e-10	1.54408652840397e-09	-	-	-	-	-	-	-	gi|560116761|emb|CDH74879.1|/3.42483e-76/hypothetical protein PAMH27_0453 [Pseudomonas aeruginosa MH27]
PA14_RS19440	1116	68	22	6.9952843450896	2.48963759081165	-1.4904469526866	Down	7.25094e-06	2.56900411785929e-05	PA1267	PA14_47850	PA1267	K00303|1|2e-30|137|rsa:RSal33209_1817|sarcosine oxidase, subunit beta [EC:1.5.3.1];K03153|4|4e-25|119|svl:Strvi_7190|glycine oxidase [EC:1.4.3.19]	-	-	-	gi|489232097|ref|WP_003140419.1|/0/D-amino-acid oxidase [Pseudomonas aeruginosa]
PA14_RS17140	645	200	65	35.5984374332877	12.7271536883353	-1.48390410681982	Down	1.232484e-14	1.08872499670165e-13	PA1725	PA14_42250	pscL	K03223|1|1e-84|315|paeb:NCGM1900_4841|type III secretion protein L	-	-	GO:0044765	gi|553765458|ref|WP_023097772.1|/7.41553e-84/MULTISPECIES: HrpE/YscL family type III secretion apparatus protein [Pseudomonas]
PA14_RS17295	930	227	74	28.0222861118001	10.0490826392761	-1.47951085173553	Down	2.3721e-16	2.22909301435407e-15	PA1694	PA14_42610	pscQ	K03225|1|6e-151|536|pau:PA14_42610|type III secretion protein Q	-	-	GO:0009306//protein secretion	gi|489231735|ref|WP_003140061.1|/4.44757e-150/type III secretion system protein [Pseudomonas aeruginosa]
PA14_RS17155	339	275	90	93.1308678426166	33.5289889542937	-1.47385044215591	Down	2.1446e-19	2.24440198934281e-18	PA1722	PA14_42280	pscI	K04053|1|4e-45|183|paec:M802_1766|type III secretion protein I	-	-	GO:0044765;GO:0015031//protein transport;GO:0051704	gi|619447107|gb|KAJ89482.1|/3.45827e-44/preprotein translocase I [Pseudomonas aeruginosa PAK]
PA14_RS17305	267	64	21	27.5187920832606	9.93311994863158	-1.4700983072948	Down	1.663156e-05	5.69396580592679e-05	PA1692	PA14_42630	PA1692	K03227|1|1e-20|101|paeo:M801_1738|type III secretion protein S	-	-	-	gi|730618883|ref|WP_034054347.1|/1.30453e-19/EscS/YscS/HrcS family type III secretion system export apparatus protein [Pseudomonas aeruginosa]
PA14_RS12790	258	67	22	29.8136913503784	10.769130043976	-1.46907330189403	Down	1.056976e-05	3.70035804634581e-05	-	-	-	K07807|1|3e-33|143|pael:T223_13415|uncharacterized protein	-	-	-	gi|644282770|ref|WP_025297819.1|/1.35553e-40/MULTISPECIES: hypothetical protein [Pseudomonas]
PA14_RS07120	264	115	38	50.0097366782976	18.178469516381	-1.45997826757434	Down	8.13064e-09	3.81111621957041e-08	PA3601	PA14_17700	PA3601	K02909|1|4e-36|153|paeo:M801_3590|large subunit ribosomal protein L31	GO:0030529//ribonucleoprotein complex	GO:0043169//cation binding;GO:0003723//RNA binding;GO:0005198//structural molecule activity	GO:0010467//gene expression	gi|950498415|ref|WP_057388733.1|/3.79205e-35/50S ribosomal protein L31 [Pseudomonas aeruginosa]
PA14_RS17150	747	495	164	76.075576382282	27.7268729719309	-1.45614844042245	Down	4.2309e-33	5.97804863309352e-32	PA1723	PA14_42270	pscJ	K03222|1|4e-112|407|paeo:M801_1769|type III secretion protein J	-	-	GO:0044765;GO:0015031//protein transport	gi|730299966|ref|WP_033977303.1|/2.66476e-111/type III export protein PscJ [Pseudomonas aeruginosa]
PA14_RS00065	654	120	40	21.0651304077712	7.72431345939896	-1.44737823079472	Down	4.82622e-09	2.31375819690806e-08	PA0013	PA14_00140	PA0013	K09125|1|1e-119|431|pau:PA14_00140|uncharacterized protein	-	-	-	gi|582072107|gb|EVT88521.1|/9.65358e-119/membrane protein [Pseudomonas aeruginosa VRFPA09]
PA14_RS00905	486	259	87	61.1820675454514	22.607921152926	-1.43628052191139	Down	1.017716e-17	9.96076855813954e-17	PA0177	PA14_02230	PA0177	K03408|1|5e-69|262|paeo:M801_182|purine-binding chemotaxis protein CheW	GO:0044464	GO:0060089	GO:0007154//cell communication;GO:0042221//response to chemical	gi|489174404|ref|WP_003083938.1|/4.38487e-68/MULTISPECIES: chemotaxis protein CheW [Pseudomonas]
PA14_RS19405	657	264	89	46.131673714918	17.1081198332487	-1.43107641846561	Down	6.07482e-18	6.04608774324324e-17	PA1274	PA14_47750	PA1274	K04719|1|6e-102|373|paeo:M801_1313|5,6-dimethylbenzimidazole synthase [EC:1.13.11.79]	-	GO:0003824//catalytic activity	GO:0044710	gi|950489433|ref|WP_057382714.1|/4.12831e-101/5,6-dimethylbenzimidazole synthase [Pseudomonas aeruginosa]
PA14_RS17165	348	443	151	146.145395402305	54.7993427707963	-1.41517387930349	Down	1.295608e-28	1.67406191578947e-27	PA1720	PA14_42300	pscG	K04051|1|8e-51|202|pau:PA14_42300|type III secretion protein G	GO:0044424	-	GO:0044765;GO:0051704	gi|489231711|ref|WP_003140037.1|/7.10749e-50/preprotein translocase G [Pseudomonas aeruginosa]
PA14_RS18900	729	399	138	62.8356369385717	23.9072269663126	-1.39413620951773	Down	2.19118e-25	2.66194485773196e-24	-	PA14_46550	-	K01166|1|3e-136|487|pau:PA14_46550|ribonuclease T2 [EC:3.1.27.1]	-	GO:0003676//nucleic acid binding;GO:0016892//endoribonuclease activity, producing 3'-phosphomonoesters	-	gi|489232007|ref|WP_003140329.1|/1.9104e-135/ribonuclease [Pseudomonas aeruginosa]
PA14_RS17310	789	95	33	13.823157501424	5.28219686567643	-1.38787721904606	Down	4.66326e-07	1.88062477207392e-06	PA1691	PA14_42640	pscT	K03228|1|6e-87|323|paem:U769_17270|type III secretion protein T	GO:0016020//membrane	-	GO:0006810//transport	gi|896339562|ref|WP_049303009.1|/4.33094e-86/preprotein translocase T [Pseudomonas aeruginosa]
PA14_RS16185	1218	178	62	16.7777364602453	6.42868354170174	-1.38395285065308	Down	5.08244e-12	3.30892115801105e-11	PA4212	PA14_39945	phzC1	K01626|1|0.0|731|pau:PA14_39945|3-deoxy-7-phosphoheptulonate synthase [EC:2.5.1.54]	-	GO:0016765//transferase activity, transferring alkyl or aryl (other than methyl) groups	GO:0008652//cellular amino acid biosynthetic process	gi|499985981|ref|WP_011666699.1|/0/phenazine biosynthesis protein PhzC [Pseudomonas aeruginosa]
PA14_RS05500	387	74	26	21.9523697505274	8.48476912555684	-1.37142937756142	Down	1.080878e-05	3.78178929691211e-05	PA3884	PA14_13670	PA3884	-	-	-	-	gi|1001068580|ref|WP_061200615.1|/7.00712e-29/hypothetical protein [Pseudomonas aeruginosa]
PA14_RS22795	738	91	32	14.1561672435421	5.47609864763893	-1.37021037027225	Down	1.042332e-06	4.05642017437252e-06	PA4299	PA14_55850	tadD	-	GO:0016020//membrane	-	-	gi|354826728|gb|EHF10936.1|/2.43414e-93/TPR repeat-containing protein [Pseudomonas sp. 2_1_26]
PA14_RS08425	426	1283	454	345.762358231875	134.593442201344	-1.36117269787233	Down	3.1483e-75	6.04227478827362e-74	PA3332	PA14_20960	PA3332	K06893|1|2e-79|297|paeo:M801_3316|uncharacterized protein	-	GO:0003824//catalytic activity	GO:0016999//antibiotic metabolic process	gi|66361293|pdb|1Z1S|A/1.60531e-78/Chain A, Crystal Structure Of Putative Isomerase Pa3332 From Pseudomonas Aeruginosa
PA14_RS00055	888	889	316	114.934245588031	44.9419345938408	-1.35467459072622	Down	2.67854e-52	4.62814008211144e-51	PA0011	PA14_00120	PA0011	K02517|1|1e-169|598|paeb:NCGM1900_0010|KDO2-lipid IV(A) lauroyltransferase [EC:2.3.1.241]	GO:0031224//intrinsic component of membrane	GO:0016740//transferase activity	GO:0009103//lipopolysaccharide biosynthetic process	gi|560110707|emb|CDH80695.1|/8.71174e-169/lipid A biosynthesis lauroyl acyltransferase [Pseudomonas aeruginosa MH27]
PA14_RS19395	996	501	179	57.7482784356413	22.6971505883032	-1.34726674600451	Down	5.84044e-30	7.80314568707483e-29	PA1276	PA14_47720	cobC	K02225|1|5e-143|510|paec:M802_1313|cobalamin biosynthetic protein CobC	-	-	GO:0008152//metabolic process	gi|1001058545|ref|WP_061197610.1|/3.83186e-142/threonine-phosphate decarboxylase [Pseudomonas aeruginosa]
PA14_RS03745	306	314	113	117.806397603983	46.6374357252044	-1.33685751655	Down	3.80072e-19	3.94953125925926e-18	PA4230	PA14_09220	pchB	K04782|1|3e-52|206|pau:PA14_09220|isochorismate pyruvate lyase [EC:4.2.99.21]	-	GO:0003824//catalytic activity	GO:0009696//salicylic acid metabolic process;GO:0043648//dicarboxylic acid metabolic process;GO:0051234//establishment of localization	gi|489229111|ref|WP_003137464.1|/2.94612e-51/isochorismate-pyruvate lyase [Pseudomonas aeruginosa]
PA14_RS28105	822	1593	575	222.486985925436	88.3433113262463	-1.33252813576713	Down	4.75178e-90	9.99910277142857e-89	PA5220	PA14_68940	PA5220	-	-	-	-	gi|489233643|ref|WP_003141949.1|/4.73532e-155/hypothetical protein [Pseudomonas aeruginosa]
PA14_RS02905	426	185	67	49.8566143982049	19.8629088711234	-1.3277080001321	Down	9.1443e-12	5.73782913738019e-11	PA0557	-	PA0557	K04750|1|4e-18|93.6|sfd:USDA257_c00060|PhnB protein	-	-	-	gi|653262569|gb|KEA42096.1|/8.51211e-80/ketosteroid isomerase [Pseudomonas aeruginosa]
PA14_RS17240	297	140	51	54.1168165021192	21.6865952125246	-1.31927340504703	Down	3.69188e-09	1.79476542574257e-08	PA1705	PA14_42480	pcrG	-	-	-	-	gi|510933301|ref|WP_016253572.1|/7.90539e-17/MULTISPECIES: type III secretion protein LcrG [Pseudomonas]
PA14_RS17225	1173	4934	1824	482.905094803145	196.383261476197	-1.29806771620894	Down	4.86136e-264	1.33846416448598e-262	PA1708	PA14_42450	popB	-	-	-	-	gi|959900430|ref|WP_058167438.1|/3.68947e-129/hypothetical protein [Pseudomonas aeruginosa]
PA14_RS21810	291	486	181	191.73611996929	78.5530825981866	-1.28738234659613	Down	2.958e-27	3.78059349240781e-26	-	-	-	-	-	-	-	gi|510933918|ref|WP_016254112.1|/9.32306e-50/hypothetical protein [Pseudomonas aeruginosa]
PA14_RS13340	519	59	22	13.0510456312501	5.3534403686817	-1.2856271607981	Down	0.0001899604	0.000561870821686747	PA2468	PA14_32710	foxI	K03088|1|9e-81|301|paec:M802_2536|RNA polymerase sigma-70 factor, ECF subfamily	-	GO:0003676//nucleic acid binding;GO:0001071//nucleic acid binding transcription factor activity;GO:0000996	GO:0006351//transcription, DNA-templated	gi|959912678|ref|WP_058175917.1|/6.55668e-80/RNA polymerase subunit sigma [Pseudomonas aeruginosa]
PA14_RS08445	1167	1346	504	132.414290601788	54.5427871729487	-1.27959850118396	Down	7.45664e-72	1.39918862675159e-70	PA3328	PA14_21010	PA3328	K00480|1|8e-29|131|nop:Nos7524_1997|salicylate hydroxylase [EC:1.14.13.1];K16839|5|1e-24|117|smaf:D781_1702|FAD-dependent urate hydroxylase [EC:1.14.13.113]	-	GO:0016491//oxidoreductase activity	GO:0044710	gi|959920627|ref|WP_058181767.1|/0/FAD-dependent monooxygenase [Pseudomonas aeruginosa]
PA14_RS17185	1803	949	357	60.4270148228024	25.0063402367381	-1.27289974306557	Down	8.83854e-51	1.49645625517241e-49	PA1716	PA14_42350	pscC	K03219|1|0.0|1086|pau:PA14_42350|type III secretion protein C	GO:0019867//outer membrane	GO:0022892	GO:0015031//protein transport	gi|489231714|ref|WP_003140040.1|/0/EscC/YscC/HrcC family type III secretion system outer membrane ring protein [Pseudomonas aeruginosa]
PA14_RS19870	1320	58	22	5.04446039537611	2.10487541768622	-1.26096510656383	Down	0.000267948	0.000777326251107829	PA0724	PA14_48930	PA0724	-	-	-	-	gi|510933942|ref|WP_016254132.1|/9.77851e-137/bacteriophage coat protein A [Pseudomonas aeruginosa]
PA14_RS03750	756	274	104	41.6092053411702	17.3735748761402	-1.26000809489299	Down	1.48748e-15	1.36090561490683e-14	PA4229	PA14_09230	pchC	K12242|1|2e-126|455|pau:PA14_09230|pyochelin biosynthetic protein PchC	-	GO:0016787//hydrolase activity	GO:0008152//metabolic process;GO:0051234//establishment of localization	gi|489229112|ref|WP_003137465.1|/1.14623e-125/pyochelin biosynthetic protein PchC [Pseudomonas aeruginosa]
PA14_RS17280	1323	355	135	30.8055639126495	12.8869923531809	-1.25727534741477	Down	1.191172e-19	1.25552512057245e-18	PA1697	PA14_42570	PA1697	K03224|1|0.0|862|paeg:AI22_16465|ATP synthase in type III secretion protein N [EC:3.6.3.14]	GO:0044424;GO:0043234//protein complex	GO:0032550;GO:0019829//cation-transporting ATPase activity	GO:0006818//hydrogen transport;GO:0009152//purine ribonucleotide biosynthetic process;GO:0009306//protein secretion;GO:0009154//purine ribonucleotide catabolic process	gi|489191440|ref|WP_003100796.1|/0/MULTISPECIES: EscN/YscN/HrcN family type III secretion system ATPase [Pseudomonas]
PA14_RS16090	699	756	289	124.166738635334	52.2153644387396	-1.24973247179395	Down	1.070748e-39	1.64721859425587e-38	PA1919	PA14_39710	nrdG	K04069|1|2e-54|215|tni:TVNIR_1679|pyruvate formate lyase activating enzyme [EC:1.97.1.4]	-	GO:0051540	-	gi|489208478|ref|WP_003117379.1|/3.41569e-123/MULTISPECIES: anaerobic ribonucleoside-triphosphate reductase activating protein [Pseudomonas]
PA14_RS06525	426	217	83	58.4804612130295	24.6062900940783	-1.24892753117111	Down	1.82527e-12	1.31633914810282e-11	PA3720	PA14_16290	PA3720	-	-	-	-	gi|489221434|ref|WP_003129878.1|/9.76172e-68/MULTISPECIES: hypothetical protein [Pseudomonas]
PA14_RS08410	753	1074	412	163.745720870926	69.1002925965515	-1.24469348087576	Down	2.45734e-55	4.2836234556213e-54	PA3335	PA14_20920	PA3335	-	-	-	-	gi|814546105|dbj|BAR66623.1|/2.20603e-137/SAM-dependent methyltransferase [Pseudomonas aeruginosa]
PA14_RS19705	1263	72	28	6.54470084878021	2.79983428480827	-1.22498580945827	Down	6.96982e-05	0.00021878625167821	PA1220	PA14_48540	PA1220	-	-	-	-	gi|489199991|ref|WP_003109229.1|/0/hypothetical protein [Pseudomonas aeruginosa]
PA14_RS17300	654	100	39	17.5542753398093	7.53120562291398	-1.22086970098604	Down	2.79646e-06	1.03757823173804e-05	PA1693	PA14_42620	pscR	K03226|1|8e-102|372|paeo:M801_1739|type III secretion protein R	GO:0031224//intrinsic component of membrane	-	GO:0009306//protein secretion	gi|734477817|emb|CEI19671.1|/5.32172e-101/putative secreted protein [Pseudomonas aeruginosa]
PA14_RS05035	432	873	343	232.001691459755	100.273926148107	-1.21018880753019	Down	2.01354e-43	3.25927958241758e-42	PA3971	PA14_12470	PA3971	K02614|1|1e-08|62.0|hch:HCH_05783|acyl-CoA thioesterase [EC:3.1.2.-]	-	-	-	gi|557558544|gb|ESR68422.1|/2.71995e-65/phenylacetic acid degradation protein PaaI [Pseudomonas aeruginosa VRFPA05]
PA14_RS14290	471	71	28	17.306055650291	7.50783588474064	-1.20480792752064	Down	9.70186e-05	0.00029772582875	PA2279	PA14_35100	arsC	K03741|1|2e-85|317|pdk:PADK2_13880|arsenate reductase [EC:1.20.4.1]	-	GO:0015036//disulfide oxidoreductase activity;GO:0004721//phosphoprotein phosphatase activity;GO:0030611//arsenate reductase activity	GO:0051234//establishment of localization;GO:0006470//protein dephosphorylation;GO:0044710;GO:0019725//cellular homeostasis	gi|489202982|ref|WP_003112098.1|/2.00676e-84/MULTISPECIES: low molecular weight phosphatase [Pseudomonas]
PA14_RS19600	1512	86	34	6.52991178711795	2.83991127783061	-1.20121764352532	Down	1.82068e-05	6.20442253325622e-05	PA1236	PA14_48300	PA1236	K03446|1|0.0|761|prp:M062_06690|MFS transporter, DHA2 family, multidrug resistance protein	GO:0031224//intrinsic component of membrane	-	GO:0051234//establishment of localization;GO:0044763	gi|489202921|ref|WP_003112040.1|/0/MULTISPECIES: EmrB/QacA family drug resistance transporter [Pseudomonas]
PA14_RS03815	648	699	277	123.84053633476	53.9861565462113	-1.1978222093998	Down	1.452328e-34	2.08202349781022e-33	PA1905	PA14_09410	phzG2	K00275|1|5e-53|210|sals:SLNWT_0234|pyridoxamine 5'-phosphate oxidase [EC:1.4.3.5]	-	GO:0032553;GO:0016641//oxidoreductase activity, acting on the CH-NH2 group of donors, oxygen as acceptor	GO:0009108//coenzyme biosynthetic process;GO:0008614//pyridoxine metabolic process	gi|499985978|ref|WP_011666696.1|/2.4014e-106/pyridoxamine 5'-phosphate oxidase [Pseudomonas aeruginosa]
PA14_RS00790	840	116	46	15.8540183854678	6.91601922954042	-1.19683476914412	Down	6.63984e-07	2.63802678894134e-06	PA0155	PA14_01930	pcaR	K02624|1|3e-147|524|pau:PA14_01930|IclR family transcriptional regulator, pca regulon regulatory protein	-	GO:0003676//nucleic acid binding	GO:0009056//catabolic process;GO:0009712//catechol-containing compound metabolic process;GO:0006351//transcription, DNA-templated	gi|489228680|ref|WP_003137039.1|/1.88814e-146/IclR family transcriptional regulator [Pseudomonas aeruginosa]
PA14_RS00780	720	68	27	10.8426907348889	4.73596968979399	-1.19499106916043	Down	0.0001513608	0.000453620464699898	PA0153	PA14_01900	pcaH	K00449|1|5e-142|506|paeo:M801_159|protocatechuate 3,4-dioxygenase, beta subunit [EC:1.13.11.3]	-	GO:0005506//iron ion binding;GO:0016702//oxidoreductase activity, acting on single donors with incorporation of molecular oxygen, incorporation of two atoms of oxygen	GO:0019614//catechol-containing compound catabolic process	gi|489192845|ref|WP_003102187.1|/3.85378e-141/MULTISPECIES: protocatechuate 3,4-dioxygenase subunit beta [Pseudomonas]
PA14_RS17220	888	3320	1334	429.22575405204	189.723230215771	-1.17784030512326	Down	1.975188e-153	4.91046738227848e-152	PA1709	PA14_42440	popD	-	-	-	GO:0044765	gi|489200278|ref|WP_003109504.1|/3.6857e-143/MULTISPECIES: translocator outer membrane protein PopD precursor [Pseudomonas]
PA14_RS03760	891	186	75	23.9660187366528	10.6306839277082	-1.17275585068571	Down	5.4267e-10	2.82706599469496e-09	PA4227	PA14_09260	pchR	K12243|1|3e-160|567|paeo:M801_4225|AraC family transcriptional regulator, transcriptional activator of the genes for pyochelin and ferripyochelin receptors	GO:0044464	GO:0003677//DNA binding;GO:0001071//nucleic acid binding transcription factor activity	GO:0006351//transcription, DNA-templated	gi|518512291|ref|WP_019682498.1|/2.16519e-159/AraC family transcriptional regulator [Pseudomonas aeruginosa]
PA14_RS29525	690	2511	1027	417.790226628736	187.97452643163	-1.15224157702686	Down	1.39936e-112	3.15901498850575e-111	PA5496	PA14_72520	nrdJb	K00525|1|2e-46|189|dsh:Dshi_2949|ribonucleoside-diphosphate reductase alpha chain [EC:1.17.4.1]	-	-	-	gi|730514201|ref|WP_034033405.1|/1.87489e-118/NrdJb [Pseudomonas aeruginosa]
PA14_RS18895	1701	409	168	27.6044849708655	12.4733358085109	-1.14605534023655	Down	1.420488e-19	1.49189220962567e-18	-	PA14_46540	-	-	-	-	-	gi|489232006|ref|WP_003140328.1|/0/hypothetical protein [Pseudomonas aeruginosa]
PA14_RS17145	621	163	67	30.1339913007142	13.6257635734277	-1.14505469384686	Down	1.213294e-08	5.61565455459544e-08	PA1724	PA14_42260	pscK	K04054|1|1e-110|401|paeg:AI22_16600|type III secretion protein K	-	-	GO:0051704	gi|489178224|ref|WP_003087734.1|/9.34014e-110/MULTISPECIES: type III export protein PscK [Pseudomonas]
PA14_RS04720	690	226	93	37.6027842365967	17.0220359865059	-1.14343588138072	Down	1.97219e-11	1.16551088064193e-10	PA4034	PA14_11660	aqpZ	K06188|1|2e-113|411|paeo:M801_4029|aquaporin Z	GO:0031224//intrinsic component of membrane	GO:0005372//water transmembrane transporter activity	GO:0042044//fluid transport;GO:0044763	gi|734482582|emb|CEI02424.1|/1.17709e-112/Aquaporin Z [Pseudomonas aeruginosa]
PA14_RS17810	726	1857	767	293.654011103869	133.424747550854	-1.13809106250604	Down	3.80056e-82	7.6426278225256e-81	PA1597	PA14_43840	PA1597	K01061|1|1e-10|70.1|aba:Acid345_2787|carboxymethylenebutenolidase [EC:3.1.1.45]	-	-	-	gi|489177936|ref|WP_003087448.1|/8.82537e-117/MULTISPECIES: dienelactone hydrolase [Pseudomonas]
PA14_RS27770	693	210	87	34.7893820370766	15.8549057436105	-1.13371775189095	Down	1.353598e-10	7.37097912754159e-10	PA5155	PA14_68090	PA5155	K02029|1|3e-112|407|paeo:M801_5196|polar amino acid transport system permease protein	GO:0031224//intrinsic component of membrane	-	GO:0051234//establishment of localization	gi|959844750|ref|WP_058131602.1|/2.2454e-111/ABC transporter permease [Pseudomonas aeruginosa]
PA14_RS05030	1650	12493	5189	869.247499578396	397.170856086319	-1.13000724844965	Down	0	0	PA3972	PA14_12450	PA3972	K09456|1|0.0|1087|pau:PA14_12450|putative acyl-CoA dehydrogenase	-	GO:0016627//oxidoreductase activity, acting on the CH-CH group of donors	GO:0044710	gi|489229361|ref|WP_003137710.1|/0/acyl-CoA dehydrogenase [Pseudomonas aeruginosa]
PA14_RS17205	414	556	231	154.182507636783	70.4675683312342	-1.12960776138101	Down	1.71704e-25	2.09024786776859e-24	PA1712	PA14_42400	exsB	-	-	-	-	gi|489208827|ref|WP_003117721.1|/9.34393e-50/MULTISPECIES: type III secretion system chaperone YscW [Pseudomonas]
PA14_RS05335	558	6619	2753	1361.81726706318	623.088389773135	-1.12802439094648	Down	9.42936e-284	2.62065043018868e-282	PA3915	PA14_13260	moaB1	K03638|1|2e-102|374|paem:U769_05280|molybdenum cofactor biosynthesis protein B	-	-	GO:0009108//coenzyme biosynthetic process;GO:0018130	gi|489229395|ref|WP_003137743.1|/1.50101e-101/MULTISPECIES: molybdenum cofactor biosynthesis protein [Pseudomonas]
PA14_RS03755	1644	783	326	54.6790050155731	25.0434082542229	-1.12655607313352	Down	4.3015e-35	6.28894243176179e-34	PA4228	PA14_09240	pchD	K12238|1|0.0|944|pau:PA14_09240|pyochelin biosynthesis protein PchD	-	GO:0070566//adenylyltransferase activity	-	gi|976138388|ref|WP_059298605.1|/0/2,3-dihydroxybenzoate-AMP ligase [Pseudomonas aeruginosa]
PA14_RS00530	639	278	116	49.9464461358593	22.9263425776151	-1.1233758076695	Down	2.15952e-13	1.78205768067227e-12	PA0103a	-	PA0103a	-	-	-	-	gi|727039957|emb|CEI74493.1|/1.35076e-106/Uncharacterized protein PAE221_00052 [Pseudomonas aeruginosa]
PA14_RS03740	1431	2755	1151	221.025623193628	101.581199402802	-1.12158021539985	Down	3.3379e-118	7.68238546875e-117	PA4231	PA14_09210	pchA	K01851|1|0.0|935|paem:U769_03695|salicylate biosynthesis isochorismate synthase [EC:5.4.4.2]	-	GO:0016903//oxidoreductase activity, acting on the aldehyde or oxo group of donors;GO:0050486//intramolecular transferase activity, transferring hydroxy groups	GO:0044710	gi|730253148|ref|WP_033954564.1|/0/salicylate biosynthesis isochorismate synthase [Pseudomonas aeruginosa]
PA14_RS19725	747	201	84	30.8912946521994	14.2015690831841	-1.12114999847373	Down	4.80758e-10	2.51119338297872e-09	PA1216	PA14_48590	PA1216	K00598|1|3e-07|58.9|sno:Snov_1026|trans-aconitate 2-methyltransferase [EC:2.1.1.144]	-	-	-	gi|730708397|ref|WP_034076031.1|/1.31334e-134/methyltransferase [Pseudomonas aeruginosa]
PA14_RS00900	2040	1964	826	110.52791316603	51.136091029671	-1.11199697296881	Down	1.137584e-83	2.34358214265734e-82	PA0176	PA14_02220	aer2	K03406|1|0.0|1045|pau:PA14_02220|methyl-accepting chemotaxis protein	-	-	-	gi|489228694|ref|WP_003137052.1|/0/chemotaxis protein [Pseudomonas aeruginosa]
PA14_RS01175	816	71	30	9.98915712167531	4.64310753901371	-1.10527225396972	Down	0.000273588	0.000792907277914412	PA0238	PA14_02960	PA0238	K00645|1|6e-08|61.6|mpt:Mpe_A0788|[acyl-carrier-protein] S-malonyltransferase [EC:2.3.1.39];K00457|2|2e-06|56.2|cbw:RR42_s2451|4-hydroxyphenylpyruvate dioxygenase [EC:1.13.11.27]	-	-	-	gi|959881936|ref|WP_058156100.1|/2.04552e-118/xylose isomerase [Pseudomonas aeruginosa]
PA14_RS04725	270	85	36	36.1423024496296	16.8390033414897	-1.10188166476895	Down	6.9774e-05	0.000218907565495208	PA4033	PA14_11670	PA4033	-	-	-	-	gi|86141121|gb|ABC86591.1|/2.20158e-43/MucE [Pseudomonas aeruginosa]
PA14_RS05730	351	73	31	23.876815192968	11.1540406749184	-1.0980439785667	Down	0.000241294	0.000703813984158416	PA3842	PA14_14330	PA3842	-	GO:0044424	-	GO:0051704;GO:0009306//protein secretion	gi|489229476|ref|WP_003137823.1|/3.06335e-61/molecular chaperone [Pseudomonas aeruginosa]
PA14_RS12080	354	1500	637	486.461697976071	227.255193401037	-1.0980129532005	Down	4.5273e-63	8.23297888888889e-62	PA2667	PA14_29590	PA2667	-	-	-	-	gi|453045588|gb|EME93307.1|/2.68509e-41/transcriptional regulator [Pseudomonas aeruginosa PA21_ST175]
PA14_RS17250	2121	575	247	31.1234570558005	14.7073331872276	-1.08146664432062	Down	1.233794e-24	1.47156158866397e-23	PA1703	PA14_42500	pcrD	K03230|1|0.0|1037|pael:T223_18545|type III secretion protein V	GO:0031224//intrinsic component of membrane	-	GO:0015031//protein transport	gi|912044493|ref|WP_050159635.1|/0/EscV/YscV/HrcV family type III secretion system export apparatus protein [Pseudomonas aeruginosa]
PA14_RS05025	648	1182	509	209.412752428736	99.2019988520633	-1.0779082041754	Down	1.191716e-48	2.00045318290598e-47	PA3973	PA14_12440	PA3973	K16137|1|5e-08|61.2|leg:ABH19_04450|TetR/AcrR family transcriptional regulator, transcriptional repressor for nem operon;K13770|3|6e-08|60.8|hoh:Hoch_6580|TetR/AcrR family transcriptional regulator, fatty acid metabolism regulator protein;K03577|4|2e-06|56.2|scu:SCE1572_27630|TetR/AcrR family transcriptional regulator, acrAB operon repressor	-	GO:0003676//nucleic acid binding	GO:0006351//transcription, DNA-templated	gi|489183706|ref|WP_003093144.1|/4.08669e-114/MULTISPECIES: TetR family transcriptional regulator [Pseudomonas]
PA14_RS00040	2055	3115	1346	174.023091313931	82.7200675096539	-1.0729694833746	Down	2.5557e-124	6.0718485483871e-123	PA0008	PA14_00090	glyS	K01879|1|0.0|1168|paec:M802_8|glycyl-tRNA synthetase beta chain [EC:6.1.1.14]	GO:0044424	GO:0032550;GO:0004812//aminoacyl-tRNA ligase activity	GO:0006418//tRNA aminoacylation for protein translation	gi|734482664|emb|CEH96941.1|/0/Glycine-tRNA ligase beta subunit [Pseudomonas aeruginosa]
PA14_RS17190	423	271	118	73.5511686897343	35.2305389059537	-1.06192172206559	Down	4.41922e-12	2.91579442777156e-11	PA1715	PA14_42360	pscB	K04049|1|4e-40|166|paem:U769_17150|type III secretion protein B	-	-	GO:0044765	gi|959913896|ref|WP_058176903.1|/3.28701e-39/type III secretion system chaperone, YscB family [Pseudomonas aeruginosa]
PA14_RS10665	258	80	35	35.5984374332877	17.1327068881436	-1.05506080801596	Down	0.0001965652	0.000580532410225564	PA2919	PA14_26300	PA2919	-	-	-	-	gi|768680310|gb|KJJ10297.1|/8.5696e-11/hypothetical protein HMPREF3150_06146 [Pseudomonas sp. HMSC05H02]
PA14_RS24730	342	416	182	139.645800176897	67.2083028103318	-1.05506080801595	Down	1.359924e-17	1.32440862942149e-16	PA4575	PA14_60540	PA4575	-	-	-	-	gi|727036085|emb|CEI77322.1|/6.90805e-61/Uncharacterized protein PAE221_02916 [Pseudomonas aeruginosa]
PA14_RS03770	5430	10905	4787	230.561343771134	111.337443364242	-1.05021178888191	Down	0	0	PA4225	PA14_09280	pchF	K12240|1|0.0|3163|pau:PA14_09280|pyochelin synthetase	-	GO:0016787//hydrolase activity	GO:0008152//metabolic process	gi|499985822|ref|WP_011666540.1|/0/non-ribosomal peptide synthetase [Pseudomonas aeruginosa]
PA14_RS23455	618	1069	470	198.58657445339	96.0477132342254	-1.04794492122905	Down	2.91184e-42	4.66210904347826e-41	PA4428	PA14_57530	sspA	K03599|1|5e-107|389|paeo:M801_4438|RNA polymerase-associated protein	-	-	GO:0033554//cellular response to stress	gi|730360787|ref|WP_033998556.1|/3.61725e-106/stringent starvation protein A [Pseudomonas aeruginosa]
PA14_RS17200	837	431	190	59.1170108379141	28.668554076013	-1.04410418083171	Down	6.82772e-18	6.76116407394958e-17	PA1713	PA14_42390	exsA	K02855|1|2e-12|76.3|raq:Rahaq2_3944|AraC family transcriptional regulator, L-rhamnose operon regulatory protein RhaS;K07506|2|9e-12|74.3|ccx:COCOR_06797|AraC family transcriptional regulator;K02854|4|1e-11|73.9|clb:Clo1100_1991|AraC family transcriptional regulator, L-rhamnose operon transcriptional activator RhaR	GO:0044464	GO:0003677//DNA binding;GO:0001071//nucleic acid binding transcription factor activity	GO:0044765;GO:0006351//transcription, DNA-templated	gi|489211538|ref|WP_003120334.1|/1.3866e-149/MULTISPECIES: exoenzyme S synthesis regulatory protein ExsA [Pseudomonas]
PA14_RS06975	909	287	127	36.2475508551323	17.6448302340693	-1.03863796997708	Down	2.60296e-12	1.80007515492958e-11	PA3630	PA14_17380	PA3630	K18900|1|4e-48|195|rmn:TK49_21785|LysR family transcriptional regulator, regulator for bpeEF and oprC	-	GO:0003676//nucleic acid binding;GO:0001071//nucleic acid binding transcription factor activity	GO:0006351//transcription, DNA-templated	gi|489229687|ref|WP_003138033.1|/1.96355e-171/LysR family transcriptional regulator [Pseudomonas aeruginosa]
PA14_RS19410	1308	656	291	57.5780231145745	28.0971902085637	-1.03509239178336	Down	4.49828e-26	5.6033542832981e-25	PA1273	PA14_47760	cobB	K02224|1|0.0|678|paeo:M801_1312|cobyrinic acid a,c-diamide synthase [EC:6.3.5.9 6.3.5.11]	-	GO:0016811//hydrolase activity, acting on carbon-nitrogen (but not peptide) bonds, in linear amides;GO:0042626//ATPase activity, coupled to transmembrane movement of substances	GO:0009064//glutamine family amino acid metabolic process;GO:0009235//cobalamin metabolic process	gi|989055393|ref|WP_060965395.1|/0/cobyrinic acid a,c-diamide synthase [Pseudomonas aeruginosa]
PA14_RS19715	879	133	59	17.370944000083	8.47697267191036	-1.03505511621291	Down	2.14218e-06	8.03419768300445e-06	PA1218	PA14_48560	PA1218	K00477|1|1e-08|63.9|bbx:BBS798_0436|phytanoyl-CoA hydroxylase [EC:1.14.11.18]	-	-	-	gi|543879900|gb|AGV57901.1|/1.40706e-171/phytanoyl-CoA dioxygenase family protein [Pseudomonas aeruginosa PAO581]
PA14_RS23380	1200	1655	739	158.335174996245	77.7751466835057	-1.02560067762199	Down	2.66228e-62	4.82650884923077e-61	PA4413	PA14_57360	ftsW	K03588|1|3e-178|628|paeo:M801_4423|cell division protein FtsW	GO:0032153//cell division site;GO:0016021//integral component of membrane	GO:0015647	GO:0000910//cytokinesis;GO:0015835;GO:0022604//regulation of cell morphogenesis;GO:0000270//peptidoglycan metabolic process	gi|959909875|ref|WP_058173713.1|/2.21274e-177/cell division protein FtsW [Pseudomonas aeruginosa]
PA14_RS03545	4074	64376	28770	1814.1100028135	891.859584194881	-1.02437344680227	Down	0	0	PA4270	PA14_08760	rpoB	K03043|1|0.0|2622|pau:PA14_08760|DNA-directed RNA polymerase subunit beta [EC:2.7.7.6]	-	GO:0034062//RNA polymerase activity;GO:0003676//nucleic acid binding;GO:0001882//nucleoside binding	GO:0044260;GO:0010467//gene expression	gi|499985821|ref|WP_011666539.1|/0/DNA-directed RNA polymerase subunit beta [Pseudomonas aeruginosa]
PA14_RS03000	1686	3602	1612	245.271333642891	120.749436772604	-1.02236216745187	Down	1.012036e-132	2.44381807868852e-131	-	PA14_07480	-	K00986|1|0.0|1112|paeu:BN889_00665|RNA-directed DNA polymerase [EC:2.7.7.49]	-	-	-	gi|489190226|ref|WP_003099598.1|/0/MULTISPECIES: group II intron reverse transcriptase/maturase [Pseudomonas]
PA14_RS20125	1491	89	40	6.85287827249457	3.38812944496775	-1.01622106615259	Down	0.0001382512	0.000415600035918367	PA1147	PA14_49570	PA1147	K16263|1|1e-12|78.6|ksa:C813_13100|amino acid efflux transporter;K03294|4|2e-11|74.3|bhz:ACR54_03802|basic amino acid/polyamine antiporter, APA family	GO:0031224//intrinsic component of membrane	GO:0046943//carboxylic acid transmembrane transporter activity	GO:0006865//amino acid transport	gi|759367307|ref|WP_043095973.1|/0/amino acid permease [Pseudomonas aeruginosa]
PA14_RS01120	783	100	45	14.6621916631357	7.25819109546971	-1.0144188235186	Down	5.41798e-05	0.000172929242470206	PA0227	PA14_02770	PA0227	K01040|1|5e-144|513|paeo:M801_233|glutaconate CoA-transferase, subunit B [EC:2.8.3.12]	-	GO:0008410//CoA-transferase activity	-	gi|489174529|ref|WP_003084062.1|/3.78877e-143/MULTISPECIES: CoA transferase subunit B [Pseudomonas]
PA14_RS28980	1011	251	113	28.5025174493675	14.1157817328512	-1.01378032160914	Down	1.421204e-10	7.72484683394834e-10	PA5389	PA14_71170	cdhR	K17736|1|5e-176|620|paeo:M801_5440|AraC family transcriptional regulator, carnitine catabolism transcriptional activator	GO:0044464	GO:0003677//DNA binding;GO:0001071//nucleic acid binding transcription factor activity	GO:0006351//transcription, DNA-templated	gi|730536635|ref|WP_034039526.1|/3.52707e-175/AraC family transcriptional regulator [Pseudomonas aeruginosa]
PA14_RS22660	597	104	47	19.9995241459375	9.94262760113087	-1.00826659653701	Down	4.18356e-05	0.000136034964238411	PA0672	PA14_55580	hemO	K07215|1|7e-79|296|paeo:M801_691|heme oxygenase	-	-	GO:0044249//cellular biosynthetic process;GO:0055114//oxidation-reduction process	gi|730641931|ref|WP_034061546.1|/4.96687e-78/heme oxygenase [Pseudomonas aeruginosa]
PA14_RS13780	480	130	59	31.0930101956372	15.5234562054358	-1.00214049374017	Down	5.0516e-06	1.82601393865031e-05	PA2387	PA14_33800	fpvI	K03088|1|2e-77|290|paec:M802_2457|RNA polymerase sigma-70 factor, ECF subfamily	-	GO:0003676//nucleic acid binding;GO:0001071//nucleic acid binding transcription factor activity;GO:0000996	GO:0006351//transcription, DNA-templated	gi|959874599|ref|WP_058150681.1|/1.9828e-76/RNA polymerase subunit sigma [Pseudomonas aeruginosa]
